# Supplementary material for: 4-Dimethyl­amino-N′-(3-pyridyl­methyl­idene)benzohydrazide
Source: Acta Crystallogr Sect E Struct Rep Online. 2010 Sep 25;66(Pt 10):o2636. doi: 10.1107/S1600536810037670 (PMC2983199; doi:10.1107/S1600536810037670)
Supplement: Supplementary file 2 [file e-66-o2636-Isup2.hkl]

# 
# h,k,l, Fc-squared, Fo-squared, sigma(Fo-squared) and status flag 
# 
data_I
_shelx_title ' B in Pbca' 
_shelx_refln_list_code          4 
_shelx_F_calc_maximum      249.38 
_exptl_crystal_F_000      1136.00 
_reflns_d_resolution_high  0.7828 
 
loop_ 
 _symmetry_equiv_pos_as_xyz 
 'x, y, z' 
 '-x+1/2, -y, z+1/2' 
 '-x, y+1/2, -z+1/2' 
 'x+1/2, -y+1/2, -z' 
 '-x, -y, -z' 
 'x-1/2, y, -z-1/2' 
 'x, -y-1/2, z-1/2' 
 '-x-1/2, y-1/2, z' 
 
_cell_length_a    11.5130 
_cell_length_b     7.8980 
_cell_length_c    30.3590 
_cell_angle_alpha  90.000 
_cell_angle_beta   90.000 
_cell_angle_gamma  90.000 
 
_shelx_F_squared_multiplier     1.000 
 
loop_ 
 _refln_index_h 
 _refln_index_k 
 _refln_index_l 
 _refln_F_squared_calc 
 _refln_F_squared_meas 
 _refln_F_squared_sigma 
 _refln_observed_status 
   2   0   0    14317.09    13495.93   1754.56 o 
   4   0   0     1618.51     1553.65    137.33 o 
   6   0   0      383.92      400.43     51.23 o 
   8   0   0     1004.35      858.09    126.92 o 
  10   0   0      598.03      625.15    113.81 o 
  12   0   0      390.85      352.61     93.06 o 
  14   0   0        8.53       70.97     72.59 o 
   2   1   0     1846.69     1931.81    103.28 o 
   4   1   0     2166.58     2071.18    133.72 o 
   6   1   0      132.79      133.51     21.77 o 
   8   1   0       17.07       16.65     19.20 o 
  10   1   0      204.24      183.28     46.53 o 
  12   1   0      185.74      167.96     51.45 o 
  14   1   0       10.32       32.56     58.96 o 
   0   2   0    39445.06    28597.66    984.05 o 
   2   2   0     3923.19     3276.61    134.03 o 
   4   2   0     2505.25     2445.11    182.08 o 
   6   2   0      777.85      776.14     83.09 o 
   8   2   0       36.73       37.02     23.80 o 
  10   2   0     4150.86     3947.26    221.18 o 
  12   2   0       54.48       83.18     43.37 o 
  14   2   0        9.64        6.79     65.09 o 
   2   3   0     1169.71     1194.95     44.47 o 
   4   3   0      810.11      756.40     41.96 o 
   6   3   0     1408.61     1511.87    122.80 o 
   8   3   0      107.01      113.06     32.26 o 
  10   3   0      352.33      331.99     53.62 o 
  12   3   0      107.32       58.22     62.74 o 
  14   3   0       10.20       53.64    104.68 o 
   0   4   0      564.89      668.18     65.66 o 
   2   4   0      106.73      117.08     21.28 o 
   4   4   0      260.08      295.69     32.29 o 
   6   4   0      460.40      491.86     53.47 o 
   8   4   0       69.36       63.42     29.57 o 
  10   4   0     1247.43     1156.11    142.17 o 
  12   4   0       26.46       37.51     51.16 o 
   2   5   0      530.39      474.97     45.97 o 
   4   5   0      183.46      199.47     37.92 o 
   6   5   0       27.06       28.14     26.95 o 
   8   5   0      316.24      264.91     68.03 o 
  10   5   0       10.88       -8.12     42.72 o 
  12   5   0        7.71        1.31     51.98 o 
   0   6   0     5549.90     5205.83    186.53 o 
   2   6   0       81.29      116.64     28.94 o 
   4   6   0       75.99       57.31     31.80 o 
   6   6   0        5.40        6.84     28.53 o 
   8   6   0       42.75       26.80     43.03 o 
  10   6   0        2.40       17.61     47.87 o 
   2   7   0        5.96       -8.14     27.94 o 
   4   7   0       32.53       17.72     33.50 o 
   6   7   0        6.14      -15.09     39.12 o 
   8   7   0        3.17       -3.34     46.65 o 
  10   7   0        3.70       50.20     83.49 o 
   0   8   0        0.15       22.31     48.35 o 
   2   8   0       35.63       84.69     52.14 o 
   4   8   0       14.31       58.57     51.32 o 
   6   8   0        0.31       35.90     50.36 o 
   8   8   0       20.18       44.31     57.78 o 
   2   9   0       44.58       39.96     61.35 o 
   4   9   0        0.00       22.14     62.77 o 
   1   1   1     2168.23     1717.34     46.63 o 
   2   1   1     1274.84     1363.81     71.08 o 
   3   1   1     1660.89     1722.37     76.94 o 
   4   1   1     1005.45     1033.23     49.05 o 
   5   1   1     1419.30     1401.25     58.62 o 
   6   1   1      727.86      721.80     30.23 o 
   7   1   1       31.22       41.46     11.36 o 
   8   1   1      178.89      173.86     24.01 o 
   9   1   1      277.91      261.68     30.91 o 
  10   1   1        6.58       16.20     20.92 o 
  11   1   1      213.77      194.47     36.49 o 
  12   1   1       25.75       42.71     27.65 o 
  13   1   1        3.20       24.39     31.05 o 
  14   1   1        1.58        4.88     37.62 o 
   0   2   1    20080.04    15953.57    298.92 o 
   1   2   1     6744.84     5439.25     86.83 o 
   2   2   1       54.08       59.86      7.75 o 
   3   2   1       76.74       75.37      9.96 o 
   4   2   1      276.10      321.07     24.47 o 
   5   2   1      143.18      141.43     14.42 o 
   6   2   1      607.40      662.63     35.12 o 
   7   2   1      128.47      115.96     20.26 o 
   8   2   1      255.86      250.75     29.60 o 
   9   2   1      181.87      189.42     27.42 o 
  10   2   1      133.81      146.76     28.98 o 
  11   2   1      251.34      184.07     34.87 o 
  12   2   1       14.85       16.29     27.83 o 
  13   2   1       56.92       63.50     44.62 o 
  14   2   1        0.38       -1.75     47.00 o 
   1   3   1        0.67        4.41      6.18 o 
   2   3   1       14.76       17.41      7.14 o 
   3   3   1      113.39      113.49     12.79 o 
   4   3   1       68.61       66.23      9.79 o 
   5   3   1        3.69        6.67      9.75 o 
   6   3   1       10.79        7.66     11.77 o 
   7   3   1        3.97       20.88     13.49 o 
   8   3   1      652.46      657.81     47.43 o 
   9   3   1      122.65      150.73     26.33 o 
  10   3   1      128.82      141.51     28.00 o 
  11   3   1       78.17       66.36     30.12 o 
  12   3   1        2.42       15.36     41.39 o 
  13   3   1        0.29      -16.47     44.46 o 
  14   3   1        4.08      -23.67     82.49 o 
   0   4   1     1136.03     1062.86     48.56 o 
   1   4   1      284.41      301.18     24.11 o 
   2   4   1       58.00       56.60     11.38 o 
   3   4   1      186.42      169.31     17.95 o 
   4   4   1      311.65      333.42     23.81 o 
   5   4   1        1.30        3.17     11.07 o 
   6   4   1        7.13       12.73     12.77 o 
   7   4   1       15.90       11.85     14.83 o 
   8   4   1       27.75       19.32     17.91 o 
   9   4   1        0.61        6.71     21.47 o 
  10   4   1       77.76       39.02     29.43 o 
  11   4   1        0.18        4.24     28.43 o 
  12   4   1       21.21       14.78     34.77 o 
  13   4   1       44.17       77.33     52.03 o 
   1   5   1      137.68      164.23     20.49 o 
   2   5   1       13.04       22.21     11.52 o 
   3   5   1      122.88      123.58     17.96 o 
   4   5   1       99.71      119.25     20.90 o 
   5   5   1       71.00       88.62     21.67 o 
   6   5   1      207.92      194.47     30.35 o 
   7   5   1        5.33       17.56     19.50 o 
   8   5   1       32.66       14.69     22.62 o 
   9   5   1        5.07       13.53     25.13 o 
  10   5   1       63.53       67.71     35.20 o 
  11   5   1       13.12       41.43     36.94 o 
  12   5   1        0.01       25.46     44.81 o 
   0   6   1      121.52      187.14     34.52 o 
   1   6   1       94.37      111.57     19.52 o 
   2   6   1        0.49        3.14     13.55 o 
   3   6   1       26.43       26.24     18.53 o 
   4   6   1       11.42       12.51     18.97 o 
   5   6   1        7.67        3.93     19.64 o 
   6   6   1        0.58       -5.75     20.71 o 
   7   6   1       27.43       42.27     24.71 o 
   8   6   1       46.58       62.08     30.84 o 
   9   6   1        3.63       19.21     30.23 o 
  10   6   1       15.08        4.85     32.41 o 
  11   6   1        3.91       -6.79     36.24 o 
   1   7   1       10.63        7.60     17.20 o 
   2   7   1      158.07      158.98     31.46 o 
   3   7   1       23.70       24.21     23.25 o 
   4   7   1        6.28       27.92     23.43 o 
   5   7   1       35.79       75.57     31.25 o 
   6   7   1        0.73        6.40     29.06 o 
   7   7   1        1.08       -4.05     28.80 o 
   8   7   1        1.19       11.73     32.31 o 
   9   7   1       38.67       85.64     40.71 o 
  10   7   1       17.99       29.80     50.67 o 
   0   8   1       12.22        9.36     33.58 o 
   1   8   1       32.37        2.53     26.48 o 
   2   8   1        0.13        7.37     26.36 o 
   3   8   1       19.35        7.74     30.45 o 
   4   8   1        7.80       20.02     29.56 o 
   5   8   1        7.94       12.97     31.92 o 
   6   8   1        0.75       -3.25     33.50 o 
   7   8   1        1.07       10.75     37.04 o 
   8   8   1       11.25       30.05     40.24 o 
   1   9   1        5.27       42.17     34.19 o 
   2   9   1        8.63       40.08     38.89 o 
   3   9   1        4.28        3.12     44.13 o 
   4   9   1        4.46       11.06     44.34 o 
   5   9   1        4.71       -0.41     42.70 o 
   6   9   1        3.12      -21.45     95.80 o 
   0  10   1        0.31      -21.08     83.60 o 
   1  10   1       30.04       37.54     69.02 o 
   0   0   2     1589.82     1469.08    112.82 o 
   1   0   2     7674.08     7324.22    316.65 o 
   2   0   2      302.99      336.97     24.79 o 
   3   0   2     6334.28     5857.72    429.80 o 
   4   0   2      916.58      953.97     74.52 o 
   5   0   2        0.94       10.90      9.40 o 
   6   0   2      381.90      426.09     37.99 o 
   7   0   2     1357.39     1215.41     66.28 o 
   8   0   2       33.25       30.23     17.28 o 
   9   0   2      310.05      382.86     60.17 o 
  10   0   2        1.93       16.99     29.38 o 
  11   0   2     1132.74     1001.06    115.80 o 
  12   0   2      215.47      164.35     47.80 o 
  13   0   2       43.18       44.36     43.84 o 
  14   0   2       22.40        2.66     55.87 o 
   1   1   2     1243.25     1173.53     32.09 o 
   2   1   2    62191.20    55041.44   2492.42 o 
   3   1   2     2966.07     3079.37    164.65 o 
   4   1   2      100.78      107.61     10.60 o 
   5   1   2        9.08       19.35      7.11 o 
   6   1   2     1551.87     1533.23     75.86 o 
   7   1   2      204.64      204.98     21.17 o 
   8   1   2      777.05      773.56     47.48 o 
   9   1   2       42.44       60.66     18.71 o 
  10   1   2      650.02      648.63     52.38 o 
  11   1   2       15.21       22.94     24.55 o 
  12   1   2      233.25      144.76     34.79 o 
  13   1   2       52.86       52.96     33.09 o 
  14   1   2        2.36       -5.91     34.08 o 
   0   2   2     6083.18     4909.71     71.96 o 
   1   2   2    27725.89    21646.49    322.64 o 
   2   2   2     2010.50     1753.99     31.22 o 
   3   2   2     5237.95     5151.62    175.35 o 
   4   2   2      106.23      110.87     12.87 o 
   5   2   2      183.60      220.51     18.60 o 
   6   2   2       11.14       13.30      9.28 o 
   7   2   2       43.07       28.09     13.29 o 
   8   2   2      313.94      285.87     30.76 o 
   9   2   2      305.30      307.10     36.50 o 
  10   2   2       66.39       59.19     21.51 o 
  11   2   2      332.34      301.94     42.78 o 
  12   2   2        5.30       15.59     29.06 o 
  13   2   2        0.28       11.57     33.54 o 
  14   2   2        1.37       -8.04     41.71 o 
   1   3   2       87.99       82.69     11.07 o 
   2   3   2      109.35      118.92     13.24 o 
   3   3   2      708.13      664.07     26.02 o 
   4   3   2     1845.92     1804.23     62.90 o 
   5   3   2        9.71       -0.70      7.88 o 
   6   3   2       98.38      115.17     19.61 o 
   7   3   2      485.70      496.86     43.48 o 
   8   3   2     4036.86     3957.82    216.08 o 
   9   3   2        8.95       15.83     17.62 o 
  10   3   2      142.78      128.50     30.50 o 
  11   3   2      191.16      142.61     33.19 o 
  12   3   2       70.59       31.97     36.69 o 
  13   3   2        8.67        8.93     42.87 o 
  14   3   2        0.02       13.69     87.30 o 
   0   4   2       12.52       32.28     12.89 o 
   1   4   2     2698.29     2546.62     52.37 o 
   2   4   2       10.06       18.37      9.01 o 
   3   4   2        5.87       12.49      9.18 o 
   4   4   2       27.33       25.24     11.26 o 
   5   4   2       39.38       37.25     14.08 o 
   6   4   2       55.17       50.56     15.92 o 
   7   4   2       12.83       28.01     17.68 o 
   8   4   2      313.30      292.27     36.93 o 
   9   4   2      205.16      206.80     35.94 o 
  10   4   2        0.11       -4.58     23.96 o 
  11   4   2       54.26       52.93     36.41 o 
  12   4   2        6.07       25.09     35.23 o 
  13   4   2        1.69       37.00     45.86 o 
   1   5   2      212.67      207.70     23.10 o 
   2   5   2     1005.08     1022.23     42.39 o 
   3   5   2        3.26        3.81     11.42 o 
   4   5   2        3.99        4.32     14.17 o 
   5   5   2       71.34       89.28     21.99 o 
   6   5   2       68.22       65.93     20.87 o 
   7   5   2        0.19       10.03     19.77 o 
   8   5   2      271.75      251.14     42.52 o 
   9   5   2        0.05       18.12     24.40 o 
  10   5   2       13.02       37.16     32.56 o 
  11   5   2        0.28       30.59     37.03 o 
  12   5   2       12.95       12.38     37.85 o 
   0   6   2      223.65      248.35     38.74 o 
   1   6   2       44.60       65.19     19.32 o 
   2   6   2        0.25       10.29     13.93 o 
   3   6   2       14.37        7.44     17.49 o 
   4   6   2        1.45       12.47     17.74 o 
   5   6   2       35.55       45.27     23.45 o 
   6   6   2       96.66       75.83     27.73 o 
   7   6   2       66.56       57.54     26.29 o 
   8   6   2        0.22       28.50     29.40 o 
   9   6   2        0.01        3.87     29.14 o 
  10   6   2        0.17        4.64     33.79 o 
  11   6   2        6.33      -27.27     34.68 o 
   1   7   2        0.00       11.20     17.09 o 
   2   7   2      246.15      305.32     41.53 o 
   3   7   2        0.37        2.30     21.79 o 
   4   7   2        0.17       -6.12     23.67 o 
   5   7   2        0.12       -5.12     23.80 o 
   6   7   2        0.86      -17.08     24.31 o 
   7   7   2       26.08       11.57     31.53 o 
   8   7   2        2.09       32.84     34.36 o 
   9   7   2        6.88       36.81     35.76 o 
  10   7   2       69.58      103.20     57.50 o 
   0   8   2        8.69       50.42     42.07 o 
   1   8   2        3.20        3.18     26.50 o 
   2   8   2        6.35       18.25     28.48 o 
   3   8   2       46.23       63.69     33.95 o 
   4   8   2        3.34       -4.54     28.52 o 
   5   8   2        2.01        4.43     32.11 o 
   6   8   2        0.80       -1.42     31.79 o 
   7   8   2        1.38      -19.35     35.25 o 
   8   8   2        0.04        8.45     38.02 o 
   1   9   2       17.02       14.30     35.28 o 
   2   9   2        0.08      -38.56     34.64 o 
   3   9   2        7.26      -16.47     42.99 o 
   4   9   2        0.30       41.73     49.24 o 
   5   9   2        0.59        8.93     47.15 o 
   6   9   2        0.29        8.70     69.98 o 
   0  10   2        0.73       32.55     98.39 o 
   1  10   2       44.43       58.41     77.72 o 
   1   1   3     4272.71     3801.71    153.27 o 
   2   1   3    25608.92    26053.29   1237.76 o 
   3   1   3     7477.02     7708.66    420.42 o 
   4   1   3      235.21      236.15     16.01 o 
   5   1   3       14.45       20.21      7.68 o 
   6   1   3      198.64      218.27     18.83 o 
   7   1   3      289.46      341.79     27.85 o 
   8   1   3      339.54      357.76     32.62 o 
   9   1   3      562.22      562.94     43.98 o 
  10   1   3      131.79      129.62     27.33 o 
  11   1   3       10.92       22.40     24.12 o 
  12   1   3      104.72       67.49     29.79 o 
  13   1   3        3.19       -7.88     29.09 o 
  14   1   3        7.20        4.01     39.58 o 
   0   2   3      794.83      706.19     27.62 o 
   1   2   3     1083.44      984.75     22.94 o 
   2   2   3    21030.44    18317.93    373.94 o 
   3   2   3     1085.35     1133.67     59.07 o 
   4   2   3     4732.52     4923.31    241.91 o 
   5   2   3        0.31       10.79      7.97 o 
   6   2   3        0.86        6.51      8.85 o 
   7   2   3      473.83      465.42     36.15 o 
   8   2   3      248.29      247.11     33.12 o 
   9   2   3       80.12       55.15     19.69 o 
  10   2   3       12.58        8.57     18.41 o 
  11   2   3       11.61       12.71     22.52 o 
  12   2   3        0.46      -15.70     29.43 o 
  13   2   3       17.96       26.56     34.30 o 
  14   2   3       56.89       53.62     44.33 o 
   1   3   3      400.97      405.91     22.12 o 
   2   3   3      133.99      114.66     12.67 o 
   3   3   3      944.90      830.74     27.99 o 
   4   3   3       12.56       19.36      8.60 o 
   5   3   3      128.28      113.61     15.41 o 
   6   3   3        1.20        0.18     10.64 o 
   7   3   3      164.83      134.35     22.05 o 
   8   3   3      103.13      123.19     23.53 o 
   9   3   3        0.12       12.96     18.91 o 
  10   3   3        1.56       -4.46     20.69 o 
  11   3   3        4.22      -22.00     21.25 o 
  12   3   3        0.76       29.34     33.19 o 
  13   3   3        0.09       29.62     42.91 o 
   0   4   3       44.40       90.82     19.20 o 
   1   4   3      412.40      420.95     26.46 o 
   2   4   3       84.91       87.45     13.78 o 
   3   4   3       84.93       73.01     12.91 o 
   4   4   3     1125.10     1099.45     42.25 o 
   5   4   3        7.03        2.12     11.49 o 
   6   4   3      601.75      601.73     42.62 o 
   7   4   3        4.95       18.82     16.23 o 
   8   4   3      882.76      859.58     65.89 o 
   9   4   3      146.89      113.00     29.16 o 
  10   4   3       87.44       60.31     27.48 o 
  11   4   3       33.05       37.69     33.32 o 
  12   4   3        1.17       -3.14     34.76 o 
  13   4   3        5.98       62.01     54.68 o 
   1   5   3       95.13      103.78     16.48 o 
   2   5   3      781.24      815.41     40.34 o 
   3   5   3      131.84      171.87     21.09 o 
   4   5   3        3.92        6.70     14.39 o 
   5   5   3       46.71       40.67     17.22 o 
   6   5   3        9.00       -0.47     15.82 o 
   7   5   3      412.75      424.87     48.61 o 
   8   5   3      151.19      171.92     36.27 o 
   9   5   3      405.92      382.61     53.53 o 
  10   5   3       54.58       72.64     34.91 o 
  11   5   3       60.15       58.80     36.90 o 
  12   5   3       20.61       13.04     37.53 o 
   0   6   3      119.11      159.44     32.51 o 
   1   6   3       27.52       32.78     17.21 o 
   2   6   3        0.00       -0.93     13.51 o 
   3   6   3        0.62        0.13     16.83 o 
   4   6   3        0.74        5.63     17.73 o 
   5   6   3        2.74        0.25     20.95 o 
   6   6   3       32.33       38.59     25.13 o 
   7   6   3       16.23       29.34     24.25 o 
   8   6   3       87.04       90.06     29.97 o 
   9   6   3       14.47       28.23     32.29 o 
  10   6   3        0.00       -3.15     33.35 o 
  11   6   3        1.44       16.16     39.33 o 
   1   7   3       40.44       59.38     21.10 o 
   2   7   3      211.59      310.34     41.98 o 
   3   7   3       52.27       60.41     26.14 o 
   4   7   3        0.29       -2.68     23.85 o 
   5   7   3       54.69       81.24     30.21 o 
   6   7   3       46.14       55.50     30.81 o 
   7   7   3       25.68       24.23     32.46 o 
   8   7   3        0.03       22.05     31.32 o 
   9   7   3       10.78       27.00     38.17 o 
  10   7   3        5.19        7.11     50.50 o 
   0   8   3        3.48       47.95     41.21 o 
   1   8   3       16.08        9.38     27.46 o 
   2   8   3       63.40       76.52     36.20 o 
   3   8   3        2.56       34.40     32.98 o 
   4   8   3       12.36       14.91     29.00 o 
   5   8   3        0.09      -13.82     28.94 o 
   6   8   3        2.61       32.88     35.55 o 
   7   8   3       39.37       59.67     41.60 o 
   8   8   3       21.00        8.77     36.82 o 
   1   9   3       11.47       -6.45     37.22 o 
   2   9   3        3.55        0.32     38.60 o 
   3   9   3       15.99       18.41     39.45 o 
   4   9   3        8.83       -3.69     44.14 o 
   5   9   3        1.10       27.68     46.05 o 
   6   9   3        1.60       39.54     70.94 o 
   0  10   3       41.76      -12.58     88.41 o 
   1  10   3        1.57      -11.99     66.93 o 
   0   0   4     4094.07     3987.19    358.78 o 
   1   0   4       18.23       14.66      4.96 o 
   2   0   4     1815.16     1645.52     99.37 o 
   3   0   4     1016.95     1024.86     59.50 o 
   4   0   4     2006.00     1983.80    117.40 o 
   5   0   4      447.54      473.84     51.81 o 
   6   0   4      591.66      689.08     63.85 o 
   7   0   4      217.39      234.53     30.90 o 
   8   0   4      890.24      955.83     63.11 o 
   9   0   4      118.84       81.87     28.19 o 
  10   0   4      168.31      184.37     47.02 o 
  11   0   4       10.40       23.73     33.20 o 
  12   0   4      860.66      791.66     99.48 o 
  13   0   4       26.26       21.29     51.35 o 
  14   0   4      119.29       89.32     64.20 o 
   1   1   4      638.68      572.27     29.79 o 
   2   1   4     2521.46     2608.40    128.51 o 
   3   1   4    11046.09    11350.23    574.31 o 
   4   1   4      184.76      232.81     15.87 o 
   5   1   4      147.53      140.89     14.13 o 
   6   1   4       41.13       51.47     10.88 o 
   7   1   4      291.23      359.49     29.23 o 
   8   1   4       39.29       45.87     15.47 o 
   9   1   4      613.60      629.28     46.89 o 
  10   1   4       60.17       54.79     21.66 o 
  11   1   4       26.30       27.62     23.87 o 
  12   1   4        0.17        7.52     26.38 o 
  13   1   4      281.58      210.17     44.13 o 
  14   1   4       73.58       83.27     48.23 o 
   0   2   4     4903.07     4198.34    100.52 o 
   1   2   4       73.41       77.47      9.69 o 
   2   2   4    21465.09    19844.68    390.55 o 
   3   2   4     2418.84     2770.75    144.75 o 
   4   2   4     3001.98     2984.48    166.59 o 
   5   2   4      226.50      271.31     21.84 o 
   6   2   4      310.35      383.27     27.73 o 
   7   2   4       50.07       77.04     18.41 o 
   8   2   4      181.54      230.90     28.46 o 
   9   2   4       68.34       51.00     18.72 o 
  10   2   4       85.70       76.33     23.86 o 
  11   2   4       34.28       23.58     22.70 o 
  12   2   4      208.54      225.54     47.59 o 
  13   2   4       45.49       77.81     39.78 o 
  14   2   4        6.82      -15.21     44.97 o 
   1   3   4     1948.09     1796.97     37.83 o 
   2   3   4        3.64        1.04      6.29 o 
   3   3   4     8317.39     7962.18    154.93 o 
   4   3   4     3293.78     3719.59    182.76 o 
   5   3   4      186.04      226.91     21.60 o 
   6   3   4      130.65      134.58     21.34 o 
   7   3   4      393.41      438.94     36.99 o 
   8   3   4        4.45        6.60     15.22 o 
   9   3   4        4.58      -11.43     17.57 o 
  10   3   4       61.92       50.12     24.66 o 
  11   3   4       46.92       66.78     27.62 o 
  12   3   4       88.55      108.93     36.87 o 
  13   3   4        8.50       40.33     42.55 o 
   0   4   4      195.88      223.47     28.03 o 
   1   4   4      707.94      679.74     35.31 o 
   2   4   4     6696.15     6292.58    109.94 o 
   3   4   4      839.14      839.74     34.09 o 
   4   4   4      546.84      628.90     35.79 o 
   5   4   4      329.54      342.83     31.86 o 
   6   4   4      356.36      388.10     37.90 o 
   7   4   4      127.23      132.70     26.51 o 
   8   4   4      161.65      133.43     28.20 o 
   9   4   4      143.72      123.90     30.53 o 
  10   4   4       90.38       79.73     28.89 o 
  11   4   4        4.53       34.67     30.70 o 
  12   4   4       38.49        0.75     34.26 o 
  13   4   4       12.96       18.06     53.44 o 
   1   5   4       50.40       58.51     13.29 o 
   2   5   4      125.17      134.79     18.06 o 
   3   5   4      346.22      364.90     33.64 o 
   4   5   4       18.23       21.10     15.50 o 
   5   5   4      156.11      195.44     29.56 o 
   6   5   4      877.08      811.49     62.12 o 
   7   5   4       65.90       69.22     24.28 o 
   8   5   4        0.32       10.42     22.14 o 
   9   5   4       25.67       11.45     25.48 o 
  10   5   4        2.77      -12.62     28.02 o 
  11   5   4        0.01       28.20     34.87 o 
  12   5   4        7.26       19.86     39.41 o 
   0   6   4       43.77       40.31     26.67 o 
   1   6   4        7.46       16.07     14.31 o 
   2   6   4        5.15       21.62     14.46 o 
   3   6   4       14.25       13.75     17.04 o 
   4   6   4       40.67       34.48     20.19 o 
   5   6   4       35.68       39.86     23.20 o 
   6   6   4      105.14      106.84     31.49 o 
   7   6   4       15.05       -2.97     23.55 o 
   8   6   4       14.17       38.55     25.99 o 
   9   6   4        1.90       11.94     31.84 o 
  10   6   4       60.48      108.46     46.94 o 
  11   6   4        1.28        4.52     37.58 o 
   1   7   4       16.73       14.77     19.02 o 
   2   7   4        1.90       25.47     21.78 o 
   3   7   4        5.43       -0.68     23.87 o 
   4   7   4       17.66        5.19     24.21 o 
   5   7   4        4.37      -15.09     23.26 o 
   6   7   4        5.59        6.87     25.02 o 
   7   7   4       21.24        2.76     26.36 o 
   8   7   4        5.07       32.69     35.71 o 
   9   7   4        0.28       24.61     38.61 o 
  10   7   4        0.87       -4.29     56.85 o 
   0   8   4      271.74      298.67     75.07 o 
   1   8   4       21.90       10.89     27.82 o 
   2   8   4        8.43       25.93     31.56 o 
   3   8   4       27.97       19.40     30.61 o 
   4   8   4       78.08      141.67     43.57 o 
   5   8   4       17.98       12.53     31.95 o 
   6   8   4        0.02       22.80     41.27 o 
   7   8   4        1.95       22.50     38.27 o 
   8   8   4       30.41       56.81     41.73 o 
   1   9   4       14.48       17.03     37.93 o 
   2   9   4       23.57       63.13     43.86 o 
   3   9   4        2.50        1.75     42.14 o 
   4   9   4        1.56       38.67     40.98 o 
   5   9   4        0.61       16.83     45.38 o 
   6   9   4        6.98       11.56     68.72 o 
   0  10   4       12.03       -7.77    105.42 o 
   1  10   4        1.13      -43.65     87.30 o 
   1   1   5     2478.77     2240.37    106.18 o 
   2   1   5      843.74      922.44     45.98 o 
   3   1   5      113.49      110.79     10.71 o 
   4   1   5      874.75      899.32     43.19 o 
   5   1   5      911.31      953.17     47.40 o 
   6   1   5      620.79      661.75     32.46 o 
   7   1   5       28.15       55.60     13.93 o 
   8   1   5        2.61       -0.96     12.63 o 
   9   1   5       58.73       68.04     19.19 o 
  10   1   5        3.09       10.30     18.34 o 
  11   1   5       16.57       10.89     24.55 o 
  12   1   5       16.53       18.28     26.02 o 
  13   1   5       18.78       -8.30     35.96 o 
  14   1   5       29.91       36.36     42.62 o 
   0   2   5      419.80      374.58     24.34 o 
   1   2   5    14568.44    12792.58    292.55 o 
   2   2   5      516.18      448.42     22.87 o 
   3   2   5       11.77        2.38      5.74 o 
   4   2   5      634.36      699.46     38.30 o 
   5   2   5      520.49      537.27     43.27 o 
   6   2   5      125.29      137.19     18.22 o 
   7   2   5        8.42        6.10     12.80 o 
   8   2   5       11.65       13.92     14.18 o 
   9   2   5      343.83      331.51     34.87 o 
  10   2   5       21.14       18.82     20.01 o 
  11   2   5       68.90       75.16     28.54 o 
  12   2   5       42.36       55.35     32.26 o 
  13   2   5        1.69        8.65     32.38 o 
  14   2   5        2.09        5.54     46.48 o 
   1   3   5      559.69      523.11     22.89 o 
   2   3   5        1.56        7.46      6.41 o 
   3   3   5      327.18      320.02     20.00 o 
   4   3   5     1173.97     1107.47     48.73 o 
   5   3   5       37.88       30.76     10.99 o 
   6   3   5        1.61       -7.45     11.20 o 
   7   3   5      104.65       85.79     20.60 o 
   8   3   5        8.55       13.53     18.19 o 
   9   3   5       13.13       26.12     20.36 o 
  10   3   5        1.22       -2.33     20.57 o 
  11   3   5       10.84       19.21     25.91 o 
  12   3   5        5.51       34.44     30.74 o 
  13   3   5        1.66       29.97     38.41 o 
   0   4   5      130.90      162.78     23.97 o 
   1   4   5     2221.90     2011.19     46.39 o 
   2   4   5       17.18       23.91      9.61 o 
   3   4   5      943.75      880.22     34.01 o 
   4   4   5       11.47       22.43     10.89 o 
   5   4   5     1041.03      937.89     60.60 o 
   6   4   5       22.84       36.38     16.06 o 
   7   4   5      242.55      251.68     36.39 o 
   8   4   5       78.32       70.60     25.47 o 
   9   4   5      148.21      138.78     30.39 o 
  10   4   5        1.92       -3.62     22.11 o 
  11   4   5       62.29       55.84     29.37 o 
  12   4   5        1.66       -5.64     32.44 o 
  13   4   5       28.21        5.92     91.37 o 
   1   5   5        6.21        7.75     10.55 o 
   2   5   5       77.34      112.51     20.69 o 
   3   5   5       21.75       12.14     13.46 o 
   4   5   5      143.06      167.02     26.93 o 
   5   5   5       30.40       29.77     18.90 o 
   6   5   5     1362.21     1443.77     82.88 o 
   7   5   5      210.00      192.34     34.25 o 
   8   5   5       92.87       84.88     26.98 o 
   9   5   5       44.55       56.85     30.60 o 
  10   5   5        9.12       28.97     29.44 o 
  11   5   5        0.33       -8.78     33.36 o 
  12   5   5       10.57       10.73     36.82 o 
   0   6   5        5.21        4.04     19.78 o 
   1   6   5        4.71       12.18     14.19 o 
   2   6   5       14.49       30.05     16.52 o 
   3   6   5        1.58       16.73     17.47 o 
   4   6   5        8.35       22.27     20.78 o 
   5   6   5      178.10      165.22     34.65 o 
   6   6   5        1.28      -19.57     19.62 o 
   7   6   5      616.96      618.68     66.18 o 
   8   6   5       78.05       88.41     32.65 o 
   9   6   5        7.29       17.85     31.92 o 
  10   6   5        4.82      -10.00     32.37 o 
  11   6   5        0.86      -11.71     37.14 o 
   1   7   5       37.76       34.38     20.08 o 
   2   7   5        7.25       14.53     20.95 o 
   3   7   5        4.64       -8.12     23.16 o 
   4   7   5       51.79       56.91     28.03 o 
   5   7   5       46.37       53.75     30.32 o 
   6   7   5      393.29      395.06     56.88 o 
   7   7   5        6.81       29.22     30.92 o 
   8   7   5       44.27       38.68     35.68 o 
   9   7   5        5.57       -0.19     42.77 o 
  10   7   5       20.91       94.11     84.11 o 
   0   8   5        0.01       12.54     32.28 o 
   1   8   5        8.87        0.27     25.67 o 
   2   8   5       25.76       36.79     32.32 o 
   3   8   5       39.71       23.25     32.75 o 
   4   8   5       10.58       19.97     32.13 o 
   5   8   5       42.60       66.84     38.18 o 
   6   8   5        4.20       18.01     33.61 o 
   7   8   5       35.48       58.32     40.47 o 
   8   8   5        9.12       48.39     46.79 o 
   1   9   5        0.04      -42.22     33.29 o 
   2   9   5        9.60       67.88     49.19 o 
   3   9   5        2.41       39.30     42.39 o 
   4   9   5       74.91      148.05     46.79 o 
   5   9   5        2.55       14.25     45.08 o 
   6   9   5        5.69       15.68     66.91 o 
   0   0   6     5907.75     6012.01    455.02 o 
   1   0   6     3931.37     3676.73    316.66 o 
   2   0   6      488.56      671.37     52.33 o 
   3   0   6       14.33       17.41      7.94 o 
   4   0   6     6354.53     6304.97    321.06 o 
   5   0   6     1583.66     1614.32     98.98 o 
   6   0   6     1481.91     1573.10    109.73 o 
   7   0   6     2118.73     1931.11    104.91 o 
   8   0   6      125.28      182.40     31.43 o 
   9   0   6       28.30       43.86     24.46 o 
  10   0   6       29.52       53.14     33.14 o 
  11   0   6      428.59      445.11     71.27 o 
  12   0   6       13.82        9.82     43.97 o 
  13   0   6       90.87      126.44     61.51 o 
  14   0   6       47.56       58.65     57.95 o 
   1   1   6     1583.02     1404.59     72.74 o 
   2   1   6      580.98      569.78     27.39 o 
   3   1   6     5751.61     6047.59    281.16 o 
   4   1   6      986.40     1107.49     61.89 o 
   5   1   6      623.51      679.04     32.41 o 
   6   1   6     3569.73     3778.56    187.49 o 
   7   1   6       82.57      124.75     18.68 o 
   8   1   6        8.31       -5.59     12.35 o 
   9   1   6        2.17        2.99     15.47 o 
  10   1   6      126.27      159.18     32.05 o 
  11   1   6       15.20       12.72     23.64 o 
  12   1   6       71.07       84.88     33.53 o 
  13   1   6        0.19       21.32     38.23 o 
  14   1   6      109.23       85.91     45.23 o 
   0   2   6     1834.76     1607.28     61.67 o 
   1   2   6      712.23      653.29     22.63 o 
   2   2   6       74.31      100.59     11.42 o 
   3   2   6     2821.18     3308.02    171.45 o 
   4   2   6      224.84      281.10     17.17 o 
   5   2   6     3025.74     3284.84    187.83 o 
   6   2   6     1061.15     1211.60     55.54 o 
   7   2   6        0.09        4.72     11.93 o 
   8   2   6        3.74       12.13     14.57 o 
   9   2   6       29.08       37.54     19.53 o 
  10   2   6       16.57       26.06     20.80 o 
  11   2   6       12.16        0.48     24.29 o 
  12   2   6       13.68       28.17     30.47 o 
  13   2   6       61.15       49.56     38.07 o 
  14   2   6      165.12      129.81     56.67 o 
   1   3   6      747.09      726.96     24.98 o 
   2   3   6     1517.82     1344.94     32.45 o 
   3   3   6      195.61      178.90     15.34 o 
   4   3   6     6953.29     7908.58    396.53 o 
   5   3   6     2137.41     2340.79    139.63 o 
   6   3   6      721.36      773.69     42.46 o 
   7   3   6      263.53      240.62     33.28 o 
   8   3   6       76.54       78.61     22.11 o 
   9   3   6        5.41        8.98     19.69 o 
  10   3   6       37.67       21.53     23.65 o 
  11   3   6        8.94       19.10     24.39 o 
  12   3   6       40.75       51.51     32.50 o 
  13   3   6       47.99       54.14     40.59 o 
   0   4   6      275.67      302.98     37.13 o 
   1   4   6      224.31      271.91     21.18 o 
   2   4   6        4.01        3.95      8.82 o 
   3   4   6     1775.68     1580.79     42.86 o 
   4   4   6     1322.35     1321.26     64.58 o 
   5   4   6     2086.24     2098.83    114.30 o 
   6   4   6       60.32       68.77     21.70 o 
   7   4   6       97.62      107.67     27.47 o 
   8   4   6       60.57       31.52     21.84 o 
   9   4   6        5.27       11.96     22.17 o 
  10   4   6        0.28        3.57     23.43 o 
  11   4   6        3.14        0.06     25.68 o 
  12   4   6        0.38        7.31     31.11 o 
  13   4   6       27.24       68.80    109.12 o 
   1   5   6      104.57      106.46     19.03 o 
   2   5   6        0.81       10.16     11.15 o 
   3   5   6       86.37      121.31     21.17 o 
   4   5   6       26.43       50.54     18.45 o 
   5   5   6        7.39       10.37     18.27 o 
   6   5   6      294.48      298.27     39.70 o 
   7   5   6      129.75      127.41     29.71 o 
   8   5   6       74.31       44.75     26.95 o 
   9   5   6       54.05       53.79     27.16 o 
  10   5   6        0.44      -13.12     26.52 o 
  11   5   6        0.00       -6.96     31.39 o 
  12   5   6        4.45       24.74     39.51 o 
   0   6   6       64.81       58.62     26.13 o 
   1   6   6       19.47       35.58     17.47 o 
   2   6   6        6.43       23.07     15.99 o 
   3   6   6        9.04       -1.23     16.40 o 
   4   6   6      449.66      533.06     54.25 o 
   5   6   6      102.38       87.34     27.67 o 
   6   6   6        1.02        5.03     21.63 o 
   7   6   6       25.36       21.05     23.54 o 
   8   6   6       38.36       43.74     33.16 o 
   9   6   6        8.89       15.76     30.61 o 
  10   6   6       12.62       19.57     35.18 o 
  11   6   6       32.27       58.01     42.10 o 
   1   7   6        1.78        8.79     20.40 o 
   2   7   6       18.90        2.35     20.95 o 
   3   7   6        3.63       -7.09     23.23 o 
   4   7   6        0.22        3.43     24.68 o 
   5   7   6      146.55      139.27     37.01 o 
   6   7   6        5.16       18.93     27.69 o 
   7   7   6       19.15       45.46     30.63 o 
   8   7   6       17.97       13.65     33.13 o 
   9   7   6        2.08       35.49     37.36 o 
  10   7   6        2.67       43.28    102.83 o 
   0   8   6       17.07       -4.92     34.75 o 
   1   8   6       42.54       39.73     26.77 o 
   2   8   6       49.90       48.25     34.47 o 
   3   8   6        9.06       30.93     31.99 o 
   4   8   6      107.31      175.92     45.60 o 
   5   8   6        0.58       -6.47     31.86 o 
   6   8   6        1.04      -28.81     32.16 o 
   7   8   6        0.09       11.80     45.05 o 
   8   8   6        0.88       31.58     61.38 o 
   1   9   6       14.81       35.64     51.81 o 
   2   9   6       50.96       79.23     45.37 o 
   3   9   6        2.88       41.58     42.30 o 
   4   9   6       14.11        9.53     40.66 o 
   5   9   6        0.22       -5.54     41.57 o 
   6   9   6        9.92      -25.18     73.38 o 
   1   1   7        0.08        4.98      3.72 o 
   2   1   7     5820.49     5855.27    320.50 o 
   3   1   7      200.36      237.56     15.46 o 
   4   1   7       98.20      105.68     12.13 o 
   5   1   7     2719.96     3149.31    133.97 o 
   6   1   7        4.42        6.97      9.08 o 
   7   1   7      680.75      764.98     47.06 o 
   8   1   7      137.00      137.66     20.95 o 
   9   1   7       13.93       13.66     15.67 o 
  10   1   7        2.45       13.59     21.89 o 
  11   1   7        6.09       -3.71     23.62 o 
  12   1   7       43.90       61.41     36.08 o 
  13   1   7        9.50       25.10     38.82 o 
  14   1   7       14.86      -14.21     37.13 o 
   0   2   7      347.18      367.62     23.71 o 
   1   2   7      340.49      327.53     18.44 o 
   2   2   7      119.12      101.47     11.47 o 
   3   2   7      186.70      235.65     15.18 o 
   4   2   7       53.31       43.34      8.74 o 
   5   2   7      124.82      161.61     15.51 o 
   6   2   7      146.58      164.87     20.10 o 
   7   2   7      116.77      140.66     20.57 o 
   8   2   7       11.77        4.17     15.81 o 
   9   2   7        0.06       11.14     18.45 o 
  10   2   7        7.10        0.40     19.92 o 
  11   2   7        7.00       17.58     26.05 o 
  12   2   7       26.80       55.34     33.26 o 
  13   2   7        3.08       22.24     36.80 o 
  14   2   7       27.58      -16.59     55.74 o 
   1   3   7      163.77      153.13     13.81 o 
   2   3   7        9.06        6.54      6.91 o 
   3   3   7        5.58       10.37      6.50 o 
   4   3   7      187.33      219.82     17.90 o 
   5   3   7        1.44       25.36     10.57 o 
   6   3   7        6.44       -0.47     11.43 o 
   7   3   7        0.05       -8.18     14.89 o 
   8   3   7       45.63       12.04     18.26 o 
   9   3   7       11.25       16.65     20.02 o 
  10   3   7        0.11        6.11     22.41 o 
  11   3   7        0.01       -0.59     24.58 o 
  12   3   7        1.84       36.64     32.05 o 
  13   3   7        0.67       30.78     39.21 o 
   0   4   7      454.29      479.66     39.39 o 
   1   4   7       35.47       50.22     10.89 o 
   2   4   7     1164.79     1088.61     35.67 o 
   3   4   7      259.54      292.85     26.62 o 
   4   4   7      496.73      499.78     37.47 o 
   5   4   7      246.62      204.17     32.52 o 
   6   4   7     2460.32     2127.64    132.22 o 
   7   4   7        8.55        6.56     18.40 o 
   8   4   7       88.74       86.28     26.67 o 
   9   4   7        6.37       -1.88     20.58 o 
  10   4   7        0.69       -3.26     22.88 o 
  11   4   7       10.02       12.78     26.34 o 
  12   4   7       21.02       41.68     36.48 o 
  13   4   7        0.02        0.02     60.26 o 
   1   5   7        9.85       29.19     12.68 o 
   2   5   7      204.70      222.35     24.83 o 
   3   5   7        1.47       18.80     13.62 o 
   4   5   7        7.25        7.91     14.82 o 
   5   5   7        0.60       14.79     18.03 o 
   6   5   7      179.57      170.97     34.12 o 
   7   5   7       34.93       44.06     25.15 o 
   8   5   7      143.32      123.55     31.14 o 
   9   5   7        0.02       10.11     24.39 o 
  10   5   7        1.35      -16.37     26.46 o 
  11   5   7        2.23       10.56     32.73 o 
  12   5   7        6.76       47.75     42.52 o 
   0   6   7      163.53      240.66     45.36 o 
   1   6   7       12.53       12.91     15.79 o 
   2   6   7       70.17       61.12     21.09 o 
   3   6   7       38.42       51.98     19.73 o 
   4   6   7     3218.74     3172.14    103.38 o 
   5   6   7        1.35        5.13     21.14 o 
   6   6   7      589.95      638.48     65.41 o 
   7   6   7        6.73       25.64     23.64 o 
   8   6   7       69.84       38.19     29.15 o 
   9   6   7        4.49        4.41     29.13 o 
  10   6   7        5.67       26.43     33.43 o 
  11   6   7        6.34       -2.35     45.49 o 
   1   7   7        7.24       26.25     24.27 o 
   2   7   7      104.24      111.37     31.89 o 
   3   7   7        0.01       16.86     26.21 o 
   4   7   7       17.64        4.65     25.80 o 
   5   7   7      187.45      267.15     51.28 o 
   6   7   7      145.29      141.08     41.46 o 
   7   7   7       50.57       53.87     31.90 o 
   8   7   7        2.13       -4.04     30.82 o 
   9   7   7        3.31        8.19     35.53 o 
  10   7   7        2.87      -17.76    108.01 o 
   0   8   7        4.59       -5.36     38.59 o 
   1   8   7        3.00       17.12     24.49 o 
   2   8   7       24.15       23.30     29.19 o 
   3   8   7        0.29       10.52     30.81 o 
   4   8   7      274.07      338.53     65.45 o 
   5   8   7        0.38       -8.88     34.61 o 
   6   8   7      134.99      151.23     46.55 o 
   7   8   7        0.06       10.58     34.40 o 
   8   8   7        0.63       41.55     71.02 o 
   1   9   7        0.06      -29.42     50.00 o 
   2   9   7       24.89       32.29     41.02 o 
   3   9   7        8.10       41.33     39.93 o 
   4   9   7       14.42       24.81     38.28 o 
   5   9   7        0.03       21.62     41.89 o 
   6   9   7        3.53       41.22     74.05 o 
   0   0   8     4773.25     4912.74    393.54 o 
   1   0   8     5040.08     5016.30    422.72 o 
   2   0   8       10.21       22.19      8.68 o 
   3   0   8     8215.23     7862.86    574.25 o 
   4   0   8     9854.60     9712.39    663.10 o 
   5   0   8     4847.58     4744.50    277.77 o 
   6   0   8     1255.67     1253.64     87.79 o 
   7   0   8      267.10      283.90     35.52 o 
   8   0   8      141.99      199.40     37.24 o 
   9   0   8       19.53       35.84     24.32 o 
  10   0   8       51.27       47.99     32.48 o 
  11   0   8        2.46       -6.15     34.83 o 
  12   0   8      174.65      148.77     63.43 o 
  13   0   8        0.27      -14.64     45.88 o 
  14   0   8        3.77      -42.31     55.62 o 
   1   1   8      431.47      472.06     29.54 o 
   2   1   8      677.98      634.34     41.04 o 
   3   1   8      233.07      231.79     15.18 o 
   4   1   8       89.73      123.05     13.19 o 
   5   1   8      347.94      341.08     23.15 o 
   6   1   8     1389.22     1448.10     72.93 o 
   7   1   8       45.59       44.46     14.00 o 
   8   1   8       79.54      112.63     19.51 o 
   9   1   8        8.13       29.45     17.95 o 
  10   1   8        2.38       11.28     20.62 o 
  11   1   8       49.36       58.92     29.40 o 
  12   1   8      102.90       93.18     40.63 o 
  13   1   8       24.80       43.87     38.61 o 
  14   1   8       43.51       67.37     48.38 o 
   0   2   8       35.20       29.59      8.89 o 
   1   2   8      118.84      106.47     11.77 o 
   2   2   8      494.48      510.51     21.83 o 
   3   2   8       18.42       21.75      6.49 o 
   4   2   8      552.55      672.03     28.38 o 
   5   2   8     2467.66     2649.75    119.59 o 
   6   2   8      482.52      661.89     36.37 o 
   7   2   8      213.85      272.88     30.99 o 
   8   2   8        0.80        6.72     15.34 o 
   9   2   8       25.43       51.60     22.72 o 
  10   2   8       92.81       69.00     25.13 o 
  11   2   8        0.08        5.93     23.18 o 
  12   2   8       78.55       64.97     35.29 o 
  13   2   8       10.95        7.59     37.23 o 
  14   2   8        5.92       12.59     54.86 o 
   1   3   8      112.20      122.29     11.85 o 
   2   3   8      671.00      650.74     34.94 o 
   3   3   8     2882.34     3080.61    136.28 o 
   4   3   8        7.99       14.18      8.23 o 
   5   3   8      336.25      380.89     30.28 o 
   6   3   8      250.81      238.15     28.36 o 
   7   3   8       25.23       36.29     18.56 o 
   8   3   8       14.42       14.12     18.97 o 
   9   3   8        1.31       22.60     23.60 o 
  10   3   8        3.01       -5.02     21.22 o 
  11   3   8        1.32       10.77     24.55 o 
  12   3   8        2.93       13.89     31.35 o 
  13   3   8        6.99       39.13     38.08 o 
   0   4   8       30.21       45.03     14.39 o 
   1   4   8       58.68       62.07     11.81 o 
   2   4   8        2.00       18.51      9.95 o 
   3   4   8      606.79      669.97     36.73 o 
   4   4   8       45.34       44.21     15.33 o 
   5   4   8        4.33       17.40     14.41 o 
   6   4   8      173.30      178.43     31.31 o 
   7   4   8      126.82      116.72     27.04 o 
   8   4   8        1.15        9.77     19.73 o 
   9   4   8        2.59        0.57     21.91 o 
  10   4   8        2.97       28.11     24.95 o 
  11   4   8        1.36        2.97     25.98 o 
  12   4   8       33.24        6.73     31.31 o 
  13   4   8        7.24       81.76     61.31 o 
   1   5   8       63.48       62.66     14.45 o 
   2   5   8       15.12       11.33     11.86 o 
   3   5   8       59.36       45.10     16.96 o 
   4   5   8      169.93      187.99     28.01 o 
   5   5   8      643.97      629.06     56.04 o 
   6   5   8      616.54      564.30     54.64 o 
   7   5   8      277.55      283.30     41.97 o 
   8   5   8      145.42      107.96     30.13 o 
   9   5   8       25.50       41.10     25.27 o 
  10   5   8       15.96        0.64     25.44 o 
  11   5   8       25.34       40.61     33.06 o 
  12   5   8        0.02        1.93     44.15 o 
   0   6   8       22.49       44.69     23.66 o 
   1   6   8       24.32       33.82     16.55 o 
   2   6   8        1.83        7.03     18.21 o 
   3   6   8      107.63       97.45     23.57 o 
   4   6   8        3.11       18.64     19.96 o 
   5   6   8        0.59        3.84     20.36 o 
   6   6   8       64.86       67.66     24.98 o 
   7   6   8       39.09       29.51     25.57 o 
   8   6   8        0.22       -4.43     26.25 o 
   9   6   8        0.11       29.26     29.99 o 
  10   6   8        0.23       35.20     34.09 o 
  11   6   8        0.11      -11.15     48.78 o 
   1   7   8        0.00        0.62     20.28 o 
   2   7   8       11.14       26.10     22.49 o 
   3   7   8       69.20       85.69     30.24 o 
   4   7   8       88.44      110.00     32.03 o 
   5   7   8       67.55       65.17     30.71 o 
   6   7   8        8.41       58.97     32.57 o 
   7   7   8        0.25       32.99     28.46 o 
   8   7   8        1.86        0.08     30.01 o 
   9   7   8        0.43       14.46     34.89 o 
  10   7   8        0.95       14.06    115.78 o 
   0   8   8        4.24      -13.13     40.54 o 
   1   8   8        0.42      -25.92     23.88 o 
   2   8   8        0.47        0.07     27.02 o 
   3   8   8       12.95       28.22     31.79 o 
   4   8   8        8.22       44.55     34.27 o 
   5   8   8        7.57       31.66     32.67 o 
   6   8   8        3.98       36.76     35.77 o 
   7   8   8        4.12       21.20     36.07 o 
   8   8   8        0.38      -29.37     68.32 o 
   1   9   8       15.91       11.42     49.73 o 
   2   9   8       17.51       32.06     42.75 o 
   3   9   8       22.69       33.65     38.97 o 
   4   9   8       23.78       51.48     41.30 o 
   5   9   8        0.00       39.16     42.63 o 
   1   1   9       30.04       31.42      6.42 o 
   2   1   9      164.58      195.58     16.03 o 
   3   1   9      411.01      430.38     31.59 o 
   4   1   9      474.35      515.53     24.59 o 
   5   1   9     1563.16     1633.79     73.06 o 
   6   1   9      138.03      163.61     18.62 o 
   7   1   9       21.35       36.81     14.20 o 
   8   1   9       41.86       32.99     16.17 o 
   9   1   9       58.13       69.78     21.20 o 
  10   1   9        7.98       12.06     21.41 o 
  11   1   9        7.26       18.97     29.64 o 
  12   1   9       11.25        9.04     30.06 o 
  13   1   9        0.73       24.24     40.26 o 
  14   1   9       36.41       65.21     59.92 o 
   0   2   9      933.66      873.84     39.36 o 
   1   2   9      608.99      605.75     23.38 o 
   2   2   9       10.47       13.50      7.55 o 
   3   2   9     5606.44     6307.44    257.94 o 
   4   2   9       76.91       94.15     12.02 o 
   5   2   9     2591.87     2920.92    130.79 o 
   6   2   9      145.89      146.33     19.68 o 
   7   2   9      214.60      232.89     27.72 o 
   8   2   9       90.46       76.13     22.54 o 
   9   2   9       50.17       59.66     23.81 o 
  10   2   9       19.44       22.67     23.35 o 
  11   2   9        0.62        3.62     24.22 o 
  12   2   9        5.47       49.18     37.33 o 
  13   2   9        0.11       -9.02     36.81 o 
  14   2   9        0.01       16.26     53.15 o 
   1   3   9      153.63      166.77     16.97 o 
   2   3   9       45.80       64.93     11.53 o 
   3   3   9      502.67      541.88     28.03 o 
   4   3   9     4018.43     4394.78    248.47 o 
   5   3   9       60.02       87.56     18.22 o 
   6   3   9       29.26       18.08     14.97 o 
   7   3   9        0.40       -2.03     15.96 o 
   8   3   9        9.50       11.68     18.91 o 
   9   3   9        0.30       -7.28     19.96 o 
  10   3   9        0.61        4.67     23.47 o 
  11   3   9       11.99        9.46     26.64 o 
  12   3   9       67.67       54.81     32.75 o 
  13   3   9        9.91       19.18     42.69 o 
   0   4   9      373.02      369.83     34.50 o 
   1   4   9      182.66      164.63     19.44 o 
   2   4   9       17.08       17.92     10.17 o 
   3   4   9        1.19       14.13     10.19 o 
   4   4   9      174.23      140.02     21.35 o 
   5   4   9      907.40      890.54     53.22 o 
   6   4   9       27.99       55.09     21.61 o 
   7   4   9      660.93      637.10     56.72 o 
   8   4   9        0.55        6.01     21.99 o 
   9   4   9        3.47        7.87     22.96 o 
  10   4   9        6.10        9.54     23.92 o 
  11   4   9       27.25       27.96     28.13 o 
  12   4   9        0.58        2.78     34.03 o 
  13   4   9       62.94       35.34     52.29 o 
   1   5   9       24.19       30.71     13.28 o 
   2   5   9      113.03      112.01     18.77 o 
   3   5   9       30.68       18.70     14.69 o 
   4   5   9      925.74      932.78     58.72 o 
   5   5   9       35.26       33.97     19.63 o 
   6   5   9      585.06      534.51     53.36 o 
   7   5   9       87.20       96.85     29.11 o 
   8   5   9       18.74       11.57     22.81 o 
   9   5   9       59.86       68.73     29.50 o 
  10   5   9       22.24       20.60     28.95 o 
  11   5   9        1.61      -15.82     31.47 o 
  12   5   9        0.04       -4.05     40.05 o 
   0   6   9        0.95       -1.61     19.37 o 
   1   6   9       17.63       11.22     16.03 o 
   2   6   9        0.62       10.28     18.59 o 
   3   6   9      397.63      452.88     48.86 o 
   4   6   9       99.01      123.63     29.48 o 
   5   6   9      547.24      515.97     56.10 o 
   6   6   9        1.34        8.63     20.68 o 
   7   6   9      233.53      187.28     36.23 o 
   8   6   9      103.09       98.56     32.65 o 
   9   6   9        0.19        5.94     30.72 o 
  10   6   9        0.38       10.74     33.23 o 
  11   6   9       20.06       -3.03     41.57 o 
   1   7   9       83.18      124.13     29.65 o 
   2   7   9      170.82      187.85     38.71 o 
   3   7   9        0.11       24.70     25.52 o 
   4   7   9      146.12      172.91     37.32 o 
   5   7   9      134.82      130.26     35.93 o 
   6   7   9      489.79      531.44     68.46 o 
   7   7   9       42.53       45.55     31.07 o 
   8   7   9        2.40        8.44     30.93 o 
   9   7   9        1.55        1.09     33.35 o 
  10   7   9       13.25      -40.32    118.00 o 
   0   8   9        4.40       17.95     43.33 o 
   1   8   9       22.58       29.26     30.33 o 
   2   8   9       74.35      107.53     38.59 o 
   3   8   9      167.21      182.72     45.44 o 
   4   8   9       19.99       39.73     33.92 o 
   5   8   9      243.63      302.54     58.17 o 
   6   8   9        0.41       10.15     35.77 o 
   7   8   9       26.86       32.57     36.12 o 
   8   8   9        9.80       47.55     70.14 o 
   1   9   9        0.99       17.23     44.43 o 
   2   9   9        1.05        1.78     38.67 o 
   3   9   9       15.92       61.63     51.62 o 
   4   9   9      178.15      215.12     52.77 o 
   5   9   9        4.50       27.39     42.70 o 
   0   0  10    14440.47    14117.02   1275.42 o 
   1   0  10      707.50      687.47     43.87 o 
   2   0  10      440.13      453.27     40.48 o 
   3   0  10     1022.26      936.87     83.44 o 
   4   0  10      136.36      121.72     19.81 o 
   5   0  10       97.79      120.10     21.35 o 
   6   0  10      594.33      602.47     51.78 o 
   7   0  10     1975.35     1913.55    121.21 o 
   8   0  10      412.22      546.38     59.34 o 
   9   0  10       35.03       17.77     25.72 o 
  10   0  10      599.20      507.59     90.83 o 
  11   0  10        1.67      -19.20     39.87 o 
  12   0  10       28.17       15.88     47.48 o 
  13   0  10       40.17       50.95     56.07 o 
  14   0  10       70.22       -4.81     72.87 o 
   1   1  10      259.41      304.63     16.41 o 
   2   1  10        3.03        4.53      6.46 o 
   3   1  10      127.97      137.36     11.79 o 
   4   1  10      936.71     1005.21     42.95 o 
   5   1  10      610.05      656.60     32.43 o 
   6   1  10      345.24      432.25     28.91 o 
   7   1  10      920.01      967.85     52.53 o 
   8   1  10        2.46       -0.24     14.34 o 
   9   1  10       69.70       62.56     22.45 o 
  10   1  10       14.66       20.31     21.62 o 
  11   1  10        0.43       18.63     31.25 o 
  12   1  10       19.07       21.19     36.72 o 
  13   1  10       34.07       65.77     41.88 o 
  14   1  10        0.74       18.31     63.22 o 
   0   2  10     4379.05     4292.20    218.77 o 
   1   2  10        6.51        7.00      5.82 o 
   2   2  10     2245.12     2277.41    105.68 o 
   3   2  10      618.45      695.63     36.21 o 
   4   2  10      135.37      152.72     13.79 o 
   5   2  10       21.75       21.98      9.19 o 
   6   2  10      493.08      564.36     39.07 o 
   7   2  10        2.98       15.61     14.03 o 
   8   2  10       77.38       67.75     23.18 o 
   9   2  10        9.67       27.57     21.07 o 
  10   2  10        5.00        6.29     23.45 o 
  11   2  10        6.65       -9.26     25.72 o 
  12   2  10       52.85       48.85     38.67 o 
  13   2  10      108.45       47.58     44.56 o 
   1   3  10      112.80      103.21     14.87 o 
   2   3  10       17.06       20.69      8.84 o 
   3   3  10      294.57      398.90     25.02 o 
   4   3  10      228.37      252.05     25.26 o 
   5   3  10      286.58      336.23     33.41 o 
   6   3  10      356.78      338.28     34.30 o 
   7   3  10      154.58      123.98     25.86 o 
   8   3  10       30.88       24.29     19.10 o 
   9   3  10       12.16       13.65     21.37 o 
  10   3  10       10.93       12.80     23.56 o 
  11   3  10        7.73       26.11     27.82 o 
  12   3  10        9.69       12.26     31.91 o 
  13   3  10        0.27      -22.71     42.99 o 
   0   4  10        6.62        1.80     12.09 o 
   1   4  10       50.05       43.49     11.98 o 
   2   4  10      168.93      185.18     20.41 o 
   3   4  10       95.90       93.78     17.18 o 
   4   4  10      301.32      264.37     29.95 o 
   5   4  10       44.44       59.64     18.58 o 
   6   4  10       12.90       16.73     17.92 o 
   7   4  10        0.33        7.47     18.64 o 
   8   4  10       21.47       19.59     22.32 o 
   9   4  10       47.88       61.36     26.47 o 
  10   4  10       24.00       25.05     26.27 o 
  11   4  10        0.88       20.01     28.58 o 
  12   4  10       11.74       64.13     35.56 o 
   1   5  10      207.50      200.57     26.88 o 
   2   5  10       87.45      100.41     19.99 o 
   3   5  10        0.31       20.45     16.80 o 
   4   5  10      171.13      172.73     27.93 o 
   5   5  10      202.34      151.67     29.43 o 
   6   5  10       93.88      105.56     27.20 o 
   7   5  10        0.01        2.74     20.19 o 
   8   5  10      110.37       78.86     28.03 o 
   9   5  10       19.57        0.68     24.63 o 
  10   5  10       10.01        4.48     27.60 o 
  11   5  10       27.20       42.35     34.09 o 
  12   5  10        1.46       37.46     46.75 o 
   0   6  10      265.16      257.44     44.78 o 
   1   6  10      145.16       98.80     23.60 o 
   2   6  10        3.45       12.68     18.85 o 
   3   6  10       26.93       26.51     20.55 o 
   4   6  10       46.57       42.76     22.40 o 
   5   6  10       11.44       12.08     20.20 o 
   6   6  10       44.56       47.52     24.15 o 
   7   6  10       49.62       82.41     28.50 o 
   8   6  10        9.29        3.71     26.44 o 
   9   6  10       15.34       27.08     32.97 o 
  10   6  10       70.46      103.99     39.23 o 
  11   6  10        0.07       31.71     50.22 o 
   1   7  10       36.75       41.31     22.89 o 
   2   7  10       69.90       89.06     30.15 o 
   3   7  10        0.65        5.43     23.15 o 
   4   7  10       12.57       32.37     26.76 o 
   5   7  10       85.46       98.00     35.38 o 
   6   7  10       13.69       22.38     28.26 o 
   7   7  10       80.88       68.67     36.98 o 
   8   7  10        0.71       22.33     33.82 o 
   9   7  10        8.40        1.52     33.14 o 
   0   8  10      380.79      447.67     95.19 o 
   1   8  10       27.96       23.61     28.70 o 
   2   8  10      122.05      155.97     41.60 o 
   3   8  10       81.81       74.85     33.76 o 
   4   8  10       78.84       84.96     38.28 o 
   5   8  10        2.78       25.58     34.54 o 
   6   8  10        7.95       20.11     37.90 o 
   7   8  10        1.79      -35.49     33.56 o 
   8   8  10        2.96       67.30     71.30 o 
   1   9  10       29.87        3.17     44.12 o 
   2   9  10       26.26       22.71     40.54 o 
   3   9  10        7.32       11.88     40.34 o 
   4   9  10        9.73       56.53     45.50 o 
   5   9  10        8.90        8.81     46.42 o 
   1   1  11      263.22      284.31     16.94 o 
   2   1  11      710.43      731.24     32.91 o 
   3   1  11      108.83      126.21     15.08 o 
   4   1  11      197.48      208.84     17.31 o 
   5   1  11     1175.98     1176.94     52.21 o 
   6   1  11       13.14       18.01     10.82 o 
   7   1  11       82.24      111.14     20.71 o 
   8   1  11        0.00        3.36     14.63 o 
   9   1  11        2.97        8.01     18.91 o 
  10   1  11        4.11       13.76     23.17 o 
  11   1  11        1.04        4.27     28.04 o 
  12   1  11        6.13      -12.98     33.57 o 
  13   1  11        4.76       25.27     38.83 o 
   0   2  11     1724.89     1654.72     80.81 o 
   1   2  11      893.77      919.25     39.86 o 
   2   2  11     6878.72     7223.66    356.35 o 
   3   2  11      574.15      598.80     32.75 o 
   4   2  11      746.03      715.04     32.87 o 
   5   2  11       12.83       14.20     10.65 o 
   6   2  11      182.13      239.75     26.43 o 
   7   2  11       21.23       39.88     16.48 o 
   8   2  11      110.51      116.58     26.69 o 
   9   2  11       16.65       30.68     21.71 o 
  10   2  11       16.40       14.29     24.35 o 
  11   2  11        7.13        0.36     26.97 o 
  12   2  11       45.88       73.87     40.65 o 
  13   2  11        7.82       37.67     42.65 o 
   1   3  11     1336.94     1289.12     38.38 o 
   2   3  11      323.27      395.03     27.93 o 
   3   3  11     3068.38     3502.53    143.20 o 
   4   3  11       27.39       27.75     13.13 o 
   5   3  11       17.81       41.31     15.46 o 
   6   3  11        3.21        4.39     14.16 o 
   7   3  11       39.94       32.44     19.37 o 
   8   3  11      102.12       97.04     26.81 o 
   9   3  11        2.16       15.00     21.27 o 
  10   3  11        0.73       -3.47     23.94 o 
  11   3  11       29.30       52.41     30.57 o 
  12   3  11        0.61        0.22     32.24 o 
  13   3  11       13.73       49.01     57.91 o 
   0   4  11      176.61      150.83     28.48 o 
   1   4  11      143.45      177.43     21.09 o 
   2   4  11     2726.53     2665.18    135.45 o 
   3   4  11      189.81      183.55     23.08 o 
   4   4  11       65.46       65.70     17.76 o 
   5   4  11        6.42       -0.46     14.72 o 
   6   4  11      243.89      229.76     35.23 o 
   7   4  11      110.05      121.07     28.87 o 
   8   4  11      214.88      186.58     36.03 o 
   9   4  11      104.47       68.92     26.38 o 
  10   4  11       85.94      100.93     31.73 o 
  11   4  11        3.78        1.35     28.42 o 
  12   4  11       48.24       27.91     36.94 o 
   1   5  11       75.41       73.75     17.20 o 
   2   5  11        7.61       14.61     15.31 o 
   3   5  11      567.09      626.94     48.68 o 
   4   5  11      114.43      146.45     26.39 o 
   5   5  11      190.17      160.48     31.01 o 
   6   5  11       31.75       15.54     21.58 o 
   7   5  11      168.51       98.20     28.94 o 
   8   5  11       49.27       40.98     25.43 o 
   9   5  11      202.42      179.74     38.70 o 
  10   5  11       16.20       34.79     30.47 o 
  11   5  11        6.89       25.39     32.64 o 
  12   5  11       32.72       17.23     43.31 o 
   0   6  11       50.27       33.37     23.75 o 
   1   6  11        0.08      -12.31     15.29 o 
   2   6  11      119.74      156.65     30.26 o 
   3   6  11        1.41       13.25     19.81 o 
   4   6  11       12.71       15.64     22.88 o 
   5   6  11        2.05       21.76     22.43 o 
   6   6  11       16.55       -1.92     21.70 o 
   7   6  11        8.26       11.56     25.14 o 
   8   6  11      212.30      150.90     35.86 o 
   9   6  11        9.07       15.79     29.88 o 
  10   6  11        4.06        0.86     34.64 o 
  11   6  11       32.22       13.93     48.86 o 
   1   7  11       32.31       16.72     24.86 o 
   2   7  11       74.66       84.29     30.73 o 
   3   7  11      124.19      130.03     34.66 o 
   4   7  11        9.47       21.00     25.32 o 
   5   7  11        7.72       14.13     26.80 o 
   6   7  11        6.39       56.84     31.83 o 
   7   7  11      111.45       83.81     38.76 o 
   8   7  11        7.07       10.25     34.18 o 
   9   7  11       85.37       72.84     41.29 o 
   0   8  11       24.59       18.73     44.76 o 
   1   8  11       53.89       62.67     32.66 o 
   2   8  11      229.75      246.16     51.45 o 
   3   8  11        1.75        3.71     29.04 o 
   4   8  11       47.05       88.39     35.39 o 
   5   8  11        0.03       32.47     36.13 o 
   6   8  11        6.34       14.08     35.14 o 
   7   8  11       16.09       26.82     37.57 o 
   1   9  11       71.57       42.20     42.84 o 
   2   9  11       16.24       56.51     45.28 o 
   3   9  11      224.77      184.65     73.31 o 
   4   9  11       19.09       68.87     53.79 o 
   5   9  11        7.07      -30.25     56.72 o 
   0   0  12       47.23       80.21     22.49 o 
   1   0  12      275.03      297.38     38.43 o 
   2   0  12      371.64      393.44     31.23 o 
   3   0  12      199.53      258.65     28.01 o 
   4   0  12      151.82      150.56     22.42 o 
   5   0  12        2.95       15.37     13.31 o 
   6   0  12      123.11      124.81     23.88 o 
   7   0  12      134.54      130.70     26.17 o 
   8   0  12       26.98       16.71     25.47 o 
   9   0  12      264.18      208.23     49.47 o 
  10   0  12       19.20       24.07     41.99 o 
  11   0  12      179.72      205.07     63.50 o 
  12   0  12       14.53       34.36     56.08 o 
  13   0  12       66.10       10.27     60.24 o 
   1   1  12      381.95      414.82     21.23 o 
   2   1  12     1697.26     2015.76     94.99 o 
   3   1  12      700.01      757.40     50.66 o 
   4   1  12       11.00        6.14      7.49 o 
   5   1  12      707.04      766.21     37.26 o 
   6   1  12       82.95       72.73     15.69 o 
   7   1  12       56.01       66.54     18.20 o 
   8   1  12      159.79      178.40     27.14 o 
   9   1  12       54.98       45.91     27.01 o 
  10   1  12      139.79      157.28     39.08 o 
  11   1  12        1.49      -21.15     30.24 o 
  12   1  12      212.58      178.55     51.19 o 
  13   1  12       19.04       45.80     42.88 o 
   0   2  12      296.91      343.50     29.92 o 
   1   2  12      371.88      433.56     22.54 o 
   2   2  12      143.91      144.79     18.01 o 
   3   2  12     2263.74     2229.19     91.89 o 
   4   2  12       14.03       26.28     10.17 o 
   5   2  12       24.79       48.73     12.94 o 
   6   2  12        2.57       11.59     13.97 o 
   7   2  12      414.96      498.97     43.16 o 
   8   2  12       76.02       83.23     24.65 o 
   9   2  12      253.83      218.35     37.13 o 
  10   2  12       46.04       55.98     29.08 o 
  11   2  12       35.53       17.62     29.98 o 
  12   2  12       17.35       25.17     42.14 o 
  13   2  12        1.40        6.26     40.15 o 
   1   3  12      401.64      408.89     26.56 o 
   2   3  12      232.48      262.66     20.82 o 
   3   3  12      373.87      414.87     31.67 o 
   4   3  12      213.78      229.44     24.63 o 
   5   3  12      174.28      153.37     24.16 o 
   6   3  12       29.58       39.12     18.43 o 
   7   3  12       53.24       33.07     19.60 o 
   8   3  12       36.77       52.91     23.91 o 
   9   3  12       39.05       50.30     23.92 o 
  10   3  12        0.85       -8.60     23.29 o 
  11   3  12       96.07       99.31     33.91 o 
  12   3  12       60.57       76.01     41.92 o 
  13   3  12       17.36       -7.32     55.55 o 
   0   4  12       81.50       71.86     22.25 o 
   1   4  12      122.83      133.25     18.63 o 
   2   4  12        7.51        7.31     12.07 o 
   3   4  12       76.74      128.05     20.52 o 
   4   4  12       18.27       18.72     14.82 o 
   5   4  12        0.28      -10.87     13.18 o 
   6   4  12       19.45       30.72     20.70 o 
   7   4  12       24.30       55.25     23.64 o 
   8   4  12        0.00       -0.72     21.21 o 
   9   4  12       62.52       50.84     26.85 o 
  10   4  12        0.02       18.92     25.36 o 
  11   4  12        0.00       16.53     31.25 o 
  12   4  12        4.87       47.49     37.24 o 
   1   5  12      141.39      117.13     22.64 o 
   2   5  12      184.73      188.56     28.06 o 
   3   5  12       12.07       15.03     15.62 o 
   4   5  12       12.18       -0.52     16.14 o 
   5   5  12       23.01       28.13     20.08 o 
   6   5  12       45.62       52.53     25.49 o 
   7   5  12        8.85        4.46     22.04 o 
   8   5  12       80.07       73.56     28.30 o 
   9   5  12        2.43       16.06     25.96 o 
  10   5  12       55.17       65.09     33.96 o 
  11   5  12        0.08        0.04     32.25 o 
   0   6  12      122.25      154.21     40.16 o 
   1   6  12       24.18       18.71     17.80 o 
   2   6  12       12.98       30.72     23.27 o 
   3   6  12       35.29       37.15     23.62 o 
   4   6  12        8.16        3.58     22.25 o 
   5   6  12       82.14       66.55     29.21 o 
   6   6  12        0.05        6.95     21.13 o 
   7   6  12       74.24       66.21     29.24 o 
   8   6  12        3.76        5.06     26.56 o 
   9   6  12       56.51       39.80     32.45 o 
  10   6  12        0.89        0.61     32.70 o 
   1   7  12        0.63       11.28     24.25 o 
   2   7  12      209.40      251.53     42.20 o 
   3   7  12       10.98        0.96     24.50 o 
   4   7  12       42.14       50.31     29.70 o 
   5   7  12        3.37       17.89     26.84 o 
   6   7  12        7.73       29.49     27.67 o 
   7   7  12       20.47        2.33     30.97 o 
   8   7  12       12.21        9.44     36.05 o 
   9   7  12       10.44      -11.36     39.73 o 
   0   8  12      212.98      161.24    118.76 o 
   1   8  12        6.11      -19.31     27.21 o 
   2   8  12        3.76      -29.44     29.85 o 
   3   8  12      272.70      332.46     65.39 o 
   4   8  12        6.18       20.50     33.00 o 
   5   8  12       78.35       89.05     39.99 o 
   6   8  12        2.22        4.08     35.67 o 
   7   8  12        0.36       16.51     42.00 o 
   1   9  12        9.21       17.57     43.54 o 
   2   9  12       18.20       20.41     41.26 o 
   3   9  12        1.24        0.36     47.32 o 
   4   9  12        8.11       36.23     51.82 o 
   1   1  13      890.83      980.65     42.80 o 
   2   1  13     3184.18     3651.58    168.78 o 
   3   1  13      790.27      863.26     45.19 o 
   4   1  13      208.81      221.37     17.82 o 
   5   1  13      611.73      661.40     37.89 o 
   6   1  13       58.01       62.40     14.50 o 
   7   1  13       16.00       17.26     14.44 o 
   8   1  13        2.62        9.79     15.06 o 
   9   1  13       35.02       39.66     28.28 o 
  10   1  13        0.00        5.87     25.19 o 
  11   1  13       78.93       61.10     34.28 o 
  12   1  13       16.55       16.07     35.35 o 
  13   1  13       15.08       53.15     44.70 o 
   0   2  13     3349.35     3562.01    223.10 o 
   1   2  13     2368.67     2518.20     99.34 o 
   2   2  13        4.04        5.46      7.99 o 
   3   2  13      349.12      400.42     28.79 o 
   4   2  13      134.95      131.98     17.31 o 
   5   2  13       90.10       87.88     16.93 o 
   6   2  13      265.93      262.91     31.11 o 
   7   2  13       39.09       55.38     19.21 o 
   8   2  13      249.65      164.35     30.23 o 
   9   2  13      193.69      207.04     35.48 o 
  10   2  13        1.42       15.20     26.41 o 
  11   2  13        4.46       21.49     31.05 o 
  12   2  13        0.23       40.93     41.67 o 
  13   2  13        0.74        0.68     38.03 o 
   1   3  13       24.93       21.42      9.20 o 
   2   3  13      241.54      306.59     27.34 o 
   3   3  13       17.38       19.36     10.95 o 
   4   3  13      248.34      247.87     27.93 o 
   5   3  13       12.07       19.11     14.87 o 
   6   3  13        6.56       15.32     15.80 o 
   7   3  13       19.78        5.77     16.62 o 
   8   3  13      786.89      842.24     81.75 o 
   9   3  13      244.33      237.17     40.46 o 
  10   3  13       12.69       21.76     25.98 o 
  11   3  13       67.94       41.96     33.42 o 
  12   3  13       18.26        1.20     35.61 o 
  13   3  13        0.31       44.82     59.44 o 
   0   4  13      872.59      818.87     63.49 o 
   1   4  13     2426.15     2295.84     76.29 o 
   2   4  13      733.13      759.16     46.02 o 
   3   4  13      150.03      144.11     21.56 o 
   4   4  13      171.10      165.46     25.86 o 
   5   4  13        5.62       10.50     14.36 o 
   6   4  13       27.73       54.35     22.86 o 
   7   4  13      157.17      127.88     30.16 o 
   8   4  13        2.11       -0.15     20.98 o 
   9   4  13       68.03       59.97     27.37 o 
  10   4  13      188.06      129.90     35.42 o 
  11   4  13        5.35        5.41     29.50 o 
  12   4  13       13.57       21.24     37.90 o 
   1   5  13       28.94       41.28     18.07 o 
   2   5  13      394.15      400.65     41.87 o 
   3   5  13        1.80       -3.25     16.07 o 
   4   5  13        1.78       17.52     17.10 o 
   5   5  13      121.78      140.63     29.78 o 
   6   5  13      166.28      141.01     31.82 o 
   7   5  13       11.64       19.03     22.63 o 
   8   5  13      259.06      263.68     43.75 o 
   9   5  13       41.62       22.69     27.64 o 
  10   5  13        5.57       12.05     29.04 o 
  11   5  13       11.27       26.54     32.21 o 
   0   6  13      444.83      347.62     60.74 o 
   1   6  13       12.52       12.53     20.36 o 
   2   6  13       97.89       95.34     26.21 o 
   3   6  13      214.34      227.51     38.43 o 
   4   6  13        0.12       -1.23     21.39 o 
   5   6  13        3.61       11.22     23.35 o 
   6   6  13       21.31       35.33     26.76 o 
   7   6  13       33.78       17.26     26.20 o 
   8   6  13       28.38       41.50     29.23 o 
   9   6  13       51.59       56.35     32.68 o 
  10   6  13      137.13      138.65     42.22 o 
   1   7  13      218.25      255.96     44.66 o 
   2   7  13      872.27      982.12     92.26 o 
   3   7  13       62.62       38.27     26.24 o 
   4   7  13       19.41       46.81     29.84 o 
   5   7  13        0.00        5.11     27.77 o 
   6   7  13       84.30      110.96     36.69 o 
   7   7  13        0.01       41.67     33.83 o 
   8   7  13       13.31       26.30     34.90 o 
   9   7  13        4.82       -2.92     57.09 o 
   0   8  13      152.73      103.74     62.71 o 
   1   8  13      280.21      353.46     55.45 o 
   2   8  13        0.58        3.31     35.83 o 
   3   8  13       86.22      108.43     42.55 o 
   4   8  13        5.57       15.70     34.71 o 
   5   8  13        7.94       41.62     35.31 o 
   6   8  13        3.20       29.54     35.70 o 
   7   8  13        0.13      -40.12     57.67 o 
   1   9  13        6.22       37.20     49.17 o 
   2   9  13       17.68       45.21     53.44 o 
   3   9  13       18.46        4.45     48.24 o 
   4   9  13       18.76      112.76     90.37 o 
   0   0  14    35439.06    36355.94   3832.05 o 
   1   0  14      275.93      311.96     30.74 o 
   2   0  14       33.27       43.36     13.81 o 
   3   0  14      381.31      407.82     46.07 o 
   4   0  14       46.93       36.86     15.04 o 
   5   0  14       32.79       27.97     15.31 o 
   6   0  14      318.52      282.58     48.90 o 
   7   0  14        2.21       25.81     21.00 o 
   8   0  14       33.02       46.58     29.78 o 
   9   0  14       44.36       48.34     33.20 o 
  10   0  14       82.07      104.22     48.18 o 
  11   0  14       84.23      125.00     72.25 o 
  12   0  14        5.72      -13.65     57.46 o 
  13   0  14       17.34       33.78     65.91 o 
   1   1  14     1286.90     1538.00     88.23 o 
   2   1  14      215.63      223.50     16.72 o 
   3   1  14       53.42       72.91     14.23 o 
   4   1  14      139.69      150.76     18.96 o 
   5   1  14        3.68        7.63     10.88 o 
   6   1  14       16.57       24.44     13.32 o 
   7   1  14       91.00      105.71     21.49 o 
   8   1  14       10.91       18.27     19.00 o 
   9   1  14      335.66      369.85     52.64 o 
  10   1  14       81.53       88.71     32.96 o 
  11   1  14      194.97      192.68     52.21 o 
  12   1  14        6.77        9.36     35.79 o 
  13   1  14        0.25       -9.64     38.68 o 
   0   2  14     2558.65     3019.66    228.15 o 
   1   2  14      448.63      494.50     25.72 o 
   2   2  14       97.48      109.57     14.88 o 
   3   2  14       31.53       51.95     11.52 o 
   4   2  14       51.59       55.04     15.89 o 
   5   2  14        0.69       -0.71     11.75 o 
   6   2  14        3.77       16.01     14.64 o 
   7   2  14       32.40       38.30     18.29 o 
   8   2  14      126.08      119.04     27.94 o 
   9   2  14       24.46       47.67     23.63 o 
  10   2  14      232.13      250.71     48.47 o 
  11   2  14        0.05        6.17     28.67 o 
  12   2  14        0.11        8.12     39.46 o 
  13   2  14        0.57       28.53     55.73 o 
   1   3  14      100.81      126.93     16.36 o 
   2   3  14      120.55      140.41     20.66 o 
   3   3  14       66.96       73.08     15.85 o 
   4   3  14       33.50       33.81     13.97 o 
   5   3  14       63.62       66.21     19.65 o 
   6   3  14       23.68        1.14     15.88 o 
   7   3  14       62.60       71.33     24.09 o 
   8   3  14       12.48      -16.02     19.10 o 
   9   3  14        0.57      -16.46     21.23 o 
  10   3  14        2.03       14.76     24.47 o 
  11   3  14      173.68      166.71     47.11 o 
  12   3  14       18.52       13.38     36.37 o 
  13   3  14       22.68       23.30    104.68 o 
   0   4  14     1007.61      975.93     87.88 o 
   1   4  14       86.48       86.81     19.38 o 
   2   4  14        2.00       12.22     12.91 o 
   3   4  14        4.22       11.99     12.16 o 
   4   4  14        6.87        1.62     14.70 o 
   5   4  14       13.90       15.84     16.98 o 
   6   4  14       59.86       32.02     19.03 o 
   7   4  14        1.41       22.64     21.44 o 
   8   4  14      226.26      222.90     39.18 o 
   9   4  14        6.39       29.03     25.11 o 
  10   4  14      208.79      159.82     38.11 o 
  11   4  14        5.94        5.16     30.25 o 
  12   4  14       35.90       48.17     44.86 o 
   1   5  14      369.99      321.95     35.46 o 
   2   5  14        3.94       -1.40     15.68 o 
   3   5  14      218.57      215.15     32.19 o 
   4   5  14       52.74       36.24     19.40 o 
   5   5  14       41.18       68.49     25.31 o 
   6   5  14       15.08       17.70     20.78 o 
   7   5  14       15.41       10.83     21.57 o 
   8   5  14        9.27       36.99     25.85 o 
   9   5  14       43.32       59.17     29.63 o 
  10   5  14        6.48       12.81     30.40 o 
  11   5  14      176.04      216.52     47.93 o 
   0   6  14      100.54      104.28     39.96 o 
   1   6  14       17.05       30.34     22.28 o 
   2   6  14        0.34       -3.04     18.83 o 
   3   6  14        4.46        3.22     20.41 o 
   4   6  14       30.76       31.42     25.00 o 
   5   6  14        2.76       19.02     23.28 o 
   6   6  14       23.78       56.33     28.16 o 
   7   6  14        7.79       -3.72     24.52 o 
   8   6  14        0.23        0.22     28.65 o 
   9   6  14        1.04       23.46     30.71 o 
  10   6  14        0.02        7.00     35.90 o 
   1   7  14       71.07       56.96     28.48 o 
   2   7  14       85.07       70.26     30.66 o 
   3   7  14       22.41       48.87     37.85 o 
   4   7  14        0.03        4.30     24.75 o 
   5   7  14        6.84       19.93     29.00 o 
   6   7  14        8.11       15.89     27.60 o 
   7   7  14       61.46       41.83     33.18 o 
   8   7  14       21.65       32.80     35.46 o 
   9   7  14       14.29       20.92     72.15 o 
   0   8  14      103.54      133.91     58.63 o 
   1   8  14       14.81       52.53     33.33 o 
   2   8  14       28.97        9.28     35.09 o 
   3   8  14        1.28      -10.73     32.09 o 
   4   8  14       16.81       42.06     39.31 o 
   5   8  14        0.42      -19.25     33.95 o 
   6   8  14       17.62       23.56     35.91 o 
   7   8  14        0.31      -19.11     63.81 o 
   1   9  14       18.68        2.32     59.62 o 
   2   9  14        6.72        9.11     60.51 o 
   3   9  14       10.74       80.28     64.12 o 
   4   9  14        0.35      -17.02     87.67 o 
   1   1  15        7.95       13.21      8.06 o 
   2   1  15      201.47      218.36     17.16 o 
   3   1  15      199.21      207.87     21.32 o 
   4   1  15      118.89       99.08     16.37 o 
   5   1  15      892.27      769.68     48.63 o 
   6   1  15        0.57       -3.65     12.25 o 
   7   1  15        0.34       -7.91     15.99 o 
   8   1  15      122.55      116.98     28.21 o 
   9   1  15        0.03        5.63     25.68 o 
  10   1  15       39.98       37.43     29.41 o 
  11   1  15       20.99        3.31     36.47 o 
  12   1  15       11.66       16.12     35.04 o 
  13   1  15        2.52       -7.59     41.08 o 
   0   2  15      151.87      228.46     27.54 o 
   1   2  15     1392.70     1390.01     50.15 o 
   2   2  15      194.52      192.53     19.91 o 
   3   2  15        7.83       18.71     11.38 o 
   4   2  15       53.20       53.57     15.15 o 
   5   2  15        1.07        6.43     12.19 o 
   6   2  15      135.68      143.49     25.46 o 
   7   2  15       33.81       57.74     19.49 o 
   8   2  15       31.47       30.74     22.93 o 
   9   2  15       62.39       70.84     27.63 o 
  10   2  15      164.32      127.68     41.38 o 
  11   2  15       45.71       23.56     32.62 o 
  12   2  15        0.00       -2.26     37.51 o 
  13   2  15       28.12       -2.96    106.53 o 
   1   3  15      137.17      154.24     20.98 o 
   2   3  15       59.84       60.83     15.39 o 
   3   3  15        7.56       15.71     11.77 o 
   4   3  15        9.25       16.77     12.91 o 
   5   3  15       40.51       33.11     15.80 o 
   6   3  15        0.22        5.94     15.57 o 
   7   3  15        1.29       -2.00     16.58 o 
   8   3  15       38.97       58.04     24.79 o 
   9   3  15       61.77       43.17     25.49 o 
  10   3  15        5.34       31.57     28.15 o 
  11   3  15        4.96       -6.03     30.81 o 
  12   3  15       28.25       65.11     39.40 o 
   0   4  15     1144.81     1037.12    105.82 o 
   1   4  15       12.21       13.16     13.50 o 
   2   4  15       44.23       47.68     15.52 o 
   3   4  15       39.61       43.36     15.37 o 
   4   4  15        0.28        3.86     14.09 o 
   5   4  15        5.87       -7.92     14.92 o 
   6   4  15       24.55       41.78     21.79 o 
   7   4  15        5.62       18.16     22.03 o 
   8   4  15        0.33       13.11     22.46 o 
   9   4  15      370.50      345.56     50.64 o 
  10   4  15      288.32      219.31     41.97 o 
  11   4  15      195.30      211.28     48.24 o 
  12   4  15       12.99      -14.71     50.38 o 
   1   5  15       19.83       13.55     18.40 o 
   2   5  15       58.04       66.96     21.02 o 
   3   5  15      166.97      160.46     30.20 o 
   4   5  15       53.62       55.74     23.17 o 
   5   5  15      123.66      132.07     29.81 o 
   6   5  15        1.21       -7.67     20.00 o 
   7   5  15        5.04       -9.86     22.00 o 
   8   5  15        7.88       -8.18     23.36 o 
   9   5  15       10.23       29.72     27.38 o 
  10   5  15       14.53       29.26     33.74 o 
  11   5  15       14.71       23.51     34.23 o 
   0   6  15     3685.25     3828.00    285.69 o 
   1   6  15     1919.71     2032.38     98.92 o 
   2   6  15       60.58       53.93     27.54 o 
   3   6  15       56.69       66.37     28.09 o 
   4   6  15        2.27       31.32     25.10 o 
   5   6  15       15.75       29.04     25.03 o 
   6   6  15        0.35       22.33     26.61 o 
   7   6  15       14.94       27.49     29.46 o 
   8   6  15        1.28       15.75     28.11 o 
   9   6  15       86.04      116.41     38.51 o 
  10   6  15       75.74       75.00     46.56 o 
   1   7  15       34.02       40.27     30.48 o 
   2   7  15       28.78       11.10     27.73 o 
   3   7  15        0.03      -10.15     29.54 o 
   4   7  15        0.96        6.13     26.62 o 
   5   7  15       46.02       72.56     31.81 o 
   6   7  15        1.80        8.47     29.17 o 
   7   7  15        3.19       39.52     33.81 o 
   8   7  15       17.60       15.85     35.44 o 
   0   8  15      360.42      323.66     87.30 o 
   1   8  15      106.66      178.33     44.71 o 
   2   8  15        0.89        4.52     34.08 o 
   3   8  15        0.02       22.62     36.34 o 
   4   8  15        3.28       48.93     42.82 o 
   5   8  15        2.15        4.59     35.72 o 
   6   8  15        8.06        8.52     35.15 o 
   1   9  15       13.77      -10.83     62.69 o 
   2   9  15        2.16      -13.87     58.69 o 
   3   9  15       13.94       -2.79     52.21 o 
   0   0  16      622.01      654.48     64.60 o 
   1   0  16    12195.28    13406.35    900.68 o 
   2   0  16       15.89       32.81     14.37 o 
   3   0  16        4.34        1.73     13.04 o 
   4   0  16      142.13      178.30     27.32 o 
   5   0  16       80.54       85.26     26.13 o 
   6   0  16       14.67       36.43     21.50 o 
   7   0  16      243.13      249.87     44.12 o 
   8   0  16      141.13      164.05     45.77 o 
   9   0  16      161.80      141.59     46.04 o 
  10   0  16       21.27       29.25     46.80 o 
  11   0  16       19.83      -10.75     81.19 o 
  12   0  16        0.00       32.95     62.82 o 
   1   1  16       95.01      108.84     14.80 o 
   2   1  16     3003.97     3314.47    172.52 o 
   3   1  16      447.42      466.49     44.17 o 
   4   1  16      139.04      152.42     19.76 o 
   5   1  16      341.14      370.93     31.22 o 
   6   1  16       32.55       38.02     14.75 o 
   7   1  16       95.76      111.52     26.51 o 
   8   1  16       92.67      113.83     27.63 o 
   9   1  16       26.17       15.31     26.26 o 
  10   1  16       25.10       14.90     30.94 o 
  11   1  16        0.66        4.01     34.93 o 
  12   1  16        1.95       16.65     42.74 o 
   0   2  16      497.30      507.88     57.21 o 
   1   2  16      128.58      124.57     15.36 o 
   2   2  16      241.98      287.57     24.20 o 
   3   2  16      111.15      116.18     20.83 o 
   4   2  16        3.27        8.37     11.90 o 
   5   2  16       24.62       37.14     15.55 o 
   6   2  16        0.00        2.33     15.73 o 
   7   2  16      158.59      162.00     29.83 o 
   8   2  16        2.95       17.64     22.33 o 
   9   2  16      810.91      721.34     71.00 o 
  10   2  16       25.43       11.48     29.13 o 
  11   2  16      120.35      109.82     40.01 o 
  12   2  16        1.09        5.31     41.90 o 
  13   2  16        6.59       17.02    106.90 o 
   1   3  16      552.65      538.68     37.06 o 
   2   3  16       31.36       32.47     13.31 o 
   3   3  16      117.42      120.36     20.51 o 
   4   3  16       37.27       46.36     16.21 o 
   5   3  16      293.33      290.76     35.08 o 
   6   3  16      400.23      344.58     39.04 o 
   7   3  16       21.82       10.97     20.46 o 
   8   3  16      632.80      582.59     57.06 o 
   9   3  16      172.19      193.03     37.38 o 
  10   3  16      438.01      395.29     57.16 o 
  11   3  16        7.29      -18.28     31.76 o 
  12   3  16        5.75       53.90     39.55 o 
   0   4  16       15.22        8.54     22.45 o 
   1   4  16      694.47      730.68     53.63 o 
   2   4  16       92.82       67.75     19.89 o 
   3   4  16       27.64       35.86     15.53 o 
   4   4  16        0.26        9.74     15.74 o 
   5   4  16        1.20        9.62     16.04 o 
   6   4  16       11.72       16.28     19.84 o 
   7   4  16       10.50      -15.51     19.50 o 
   8   4  16       40.46       55.59     25.72 o 
   9   4  16      491.11      492.84     58.54 o 
  10   4  16        0.15       18.54     28.42 o 
  11   4  16        0.12       27.91     34.93 o 
  12   4  16        1.31        7.70     68.63 o 
   1   5  16      185.81      176.33     31.02 o 
   2   5  16       86.63       96.67     23.09 o 
   3   5  16       49.03       44.65     23.17 o 
   4   5  16      283.34      261.30     40.04 o 
   5   5  16       70.53       21.43     21.49 o 
   6   5  16        2.63        6.60     21.95 o 
   7   5  16        1.23        9.12     24.72 o 
   8   5  16      159.68      169.90     37.94 o 
   9   5  16       45.02       40.90     29.41 o 
  10   5  16       74.43       63.56     34.50 o 
  11   5  16        1.10       -5.20     50.43 o 
   0   6  16       96.58      130.21     44.15 o 
   1   6  16      713.08      803.90     77.34 o 
   2   6  16        9.72       -0.01     24.09 o 
   3   6  16       77.62       56.21     28.47 o 
   4   6  16        9.90        2.69     23.51 o 
   5   6  16        0.02       -4.71     23.38 o 
   6   6  16        6.80       17.03     25.52 o 
   7   6  16       14.94       -5.04     27.42 o 
   8   6  16        4.97       30.77     30.02 o 
   9   6  16       22.64        3.18     30.94 o 
  10   6  16        3.56        4.38     51.25 o 
   1   7  16       31.87       36.72     28.83 o 
   2   7  16       17.49       19.11     29.40 o 
   3   7  16       16.64       23.90     30.25 o 
   4   7  16        2.09        7.42     30.65 o 
   5   7  16        7.41       35.33     30.09 o 
   6   7  16       38.60       60.04     35.18 o 
   7   7  16        5.43       36.83     34.26 o 
   8   7  16       60.03       36.10     45.59 o 
   0   8  16        2.70        3.83     56.83 o 
   1   8  16       33.82       43.30     34.09 o 
   2   8  16        0.76        7.47     36.03 o 
   3   8  16        0.55       -8.96     34.29 o 
   4   8  16        9.86       17.24     36.66 o 
   5   8  16        0.09       -3.14     35.64 o 
   6   8  16        1.20       42.91    111.71 o 
   1   9  16       15.98       32.30     66.99 o 
   2   9  16       12.20       53.03     69.76 o 
   1   1  17      205.52      269.18     21.88 o 
   2   1  17      580.65      625.58     45.81 o 
   3   1  17      354.87      401.29     30.57 o 
   4   1  17        0.71       11.66     11.86 o 
   5   1  17      651.89      609.01     48.05 o 
   6   1  17       76.81       59.36     19.61 o 
   7   1  17       14.56       15.53     19.26 o 
   8   1  17       50.65       56.00     24.92 o 
   9   1  17      256.63      292.08     47.72 o 
  10   1  17        1.83       30.08     32.01 o 
  11   1  17        1.48       32.10     42.61 o 
  12   1  17       27.52       66.69     47.22 o 
   0   2  17        3.31        1.33     13.29 o 
   1   2  17       90.64      114.15     16.81 o 
   2   2  17      621.56      607.64     45.70 o 
   3   2  17       20.82       28.96     12.99 o 
   4   2  17      106.45       91.14     19.30 o 
   5   2  17       14.94       12.24     14.29 o 
   6   2  17       20.55       13.85     15.63 o 
   7   2  17      158.30      120.30     25.55 o 
   8   2  17      164.66      243.26     39.28 o 
   9   2  17        0.16       -3.08     23.40 o 
  10   2  17       79.85       46.85     34.31 o 
  11   2  17       67.35       75.33     40.34 o 
  12   2  17       77.82       19.08     40.81 o 
   1   3  17      144.15      126.93     20.66 o 
   2   3  17       14.35       31.96     14.17 o 
   3   3  17       67.24       71.60     17.48 o 
   4   3  17       22.69       32.31     15.67 o 
   5   3  17        0.14        0.94     15.45 o 
   6   3  17       30.45       46.59     19.19 o 
   7   3  17       98.03      100.22     25.97 o 
   8   3  17      167.81      177.99     35.48 o 
   9   3  17      115.72      160.43     38.02 o 
  10   3  17       31.29       23.58     30.52 o 
  11   3  17       20.54       51.56     37.19 o 
  12   3  17        5.86       19.70     44.08 o 
   0   4  17     1136.53     1031.06     94.91 o 
   1   4  17      964.96      966.73     68.83 o 
   2   4  17     1482.06     1388.42     70.36 o 
   3   4  17       30.90       26.22     16.38 o 
   4   4  17      324.49      318.38     36.30 o 
   5   4  17       69.05       46.13     19.87 o 
   6   4  17       28.60       33.72     22.13 o 
   7   4  17       48.79       48.11     25.85 o 
   8   4  17        0.25       17.72     23.16 o 
   9   4  17        2.65       18.41     24.78 o 
  10   4  17        9.14       -5.38     30.64 o 
  11   4  17        1.78      -15.58     32.12 o 
   1   5  17      572.50      549.62     52.65 o 
   2   5  17      698.58      785.59     80.77 o 
   3   5  17      322.97      247.09     38.28 o 
   4   5  17       67.95       42.58     21.78 o 
   5   5  17       22.86       42.44     23.51 o 
   6   5  17        0.00      -11.55     19.62 o 
   7   5  17       10.03       16.86     23.80 o 
   8   5  17       30.73       40.90     27.94 o 
   9   5  17       39.81       54.57     32.06 o 
  10   5  17        4.76       11.75     29.39 o 
  11   5  17      106.64       99.24     68.22 o 
   0   6  17       65.29       88.67     41.05 o 
   1   6  17      237.35      241.89     40.42 o 
   2   6  17      304.38      277.77     44.86 o 
   3   6  17       89.11      102.74     32.23 o 
   4   6  17       35.52       15.17     25.86 o 
   5   6  17        2.72       15.83     25.20 o 
   6   6  17       22.76       20.80     27.50 o 
   7   6  17        1.04       -2.80     27.69 o 
   8   6  17        2.42       48.54     33.89 o 
   9   6  17        0.11       11.09     32.70 o 
   1   7  17       43.97       43.18     32.52 o 
   2   7  17      100.48      107.71     34.54 o 
   3   7  17       51.36       56.94     34.86 o 
   4   7  17        4.59        0.83     31.46 o 
   5   7  17       26.86       34.38     36.41 o 
   6   7  17       21.25       11.69     30.74 o 
   7   7  17        1.30       -0.33     33.01 o 
   8   7  17       25.58       36.60     56.38 o 
   0   8  17       84.22      151.90     68.14 o 
   1   8  17        0.03        2.57     36.66 o 
   2   8  17       71.62      111.37     43.59 o 
   3   8  17        1.90       23.94     40.08 o 
   4   8  17        0.51       -8.40     38.90 o 
   5   8  17        3.93       14.45     44.47 o 
   6   8  17        9.76       45.87    122.44 o 
   1   9  17        9.91       66.71     67.62 o 
   0   0  18     1333.62     1753.16    212.69 o 
   1   0  18       83.69       71.75     18.85 o 
   2   0  18      350.59      346.69     37.50 o 
   3   0  18      440.94      489.86     52.15 o 
   4   0  18        2.79        4.54     20.77 o 
   5   0  18      197.13      190.94     39.09 o 
   6   0  18        1.66       12.44     21.56 o 
   7   0  18      199.23      182.52     40.70 o 
   8   0  18      606.16      794.76    112.51 o 
   9   0  18       27.49       73.69     44.99 o 
  10   0  18        0.23        3.56     43.19 o 
  11   0  18        0.00        1.53     61.78 o 
  12   0  18      212.95      332.43    111.70 o 
   1   1  18     1160.22     1207.20     54.63 o 
   2   1  18      197.76      196.89     22.58 o 
   3   1  18      778.11      817.92     44.32 o 
   4   1  18       31.80       22.64     13.57 o 
   5   1  18      466.40      444.03     38.54 o 
   6   1  18       67.79       59.78     20.24 o 
   7   1  18      461.40      475.23     48.85 o 
   8   1  18       28.02       46.27     24.80 o 
   9   1  18      327.10      361.74     51.06 o 
  10   1  18        0.00       20.49     28.40 o 
  11   1  18        0.13       33.53     39.31 o 
  12   1  18       45.87       76.63     47.60 o 
   0   2  18        3.79       12.68     14.27 o 
   1   2  18      102.81      101.79     17.39 o 
   2   2  18     2249.58     2206.41    115.42 o 
   3   2  18        5.77       24.18     14.24 o 
   4   2  18       10.96       13.41     14.57 o 
   5   2  18       71.01       69.42     18.39 o 
   6   2  18       18.86       13.29     17.67 o 
   7   2  18       98.79      128.93     29.31 o 
   8   2  18      833.36      842.23     67.94 o 
   9   2  18        0.30       14.95     26.50 o 
  10   2  18        0.96       17.51     31.43 o 
  11   2  18       12.24       45.75     35.78 o 
  12   2  18       37.05       56.94     45.61 o 
   1   3  18      303.25      308.69     33.15 o 
   2   3  18        5.26       11.37     12.82 o 
   3   3  18        3.12       -2.21     12.66 o 
   4   3  18      129.71      140.73     23.94 o 
   5   3  18      206.36      220.02     32.05 o 
   6   3  18       94.28       96.70     22.98 o 
   7   3  18     1669.55     1498.65     94.34 o 
   8   3  18       51.74       67.97     26.63 o 
   9   3  18      194.73      170.45     39.97 o 
  10   3  18       27.15       24.11     30.28 o 
  11   3  18       13.53        1.68     34.46 o 
  12   3  18        2.38      -32.71     53.10 o 
   0   4  18      346.01      341.67     57.14 o 
   1   4  18      157.93      128.80     26.43 o 
   2   4  18     2187.13     2220.44    145.14 o 
   3   4  18       70.19       56.63     19.19 o 
   4   4  18        2.26       17.42     17.54 o 
   5   4  18      106.48       92.19     24.62 o 
   6   4  18       49.00       54.57     24.12 o 
   7   4  18       12.71       12.24     22.96 o 
   8   4  18      306.51      252.20     42.84 o 
   9   4  18        1.28       25.82     27.54 o 
  10   4  18        5.60       -2.83     30.24 o 
  11   4  18        1.15      -16.56     35.98 o 
   1   5  18      746.41      777.49     69.00 o 
   2   5  18        4.08       25.39     20.24 o 
   3   5  18      414.09      357.45     43.67 o 
   4   5  18       43.10       53.24     23.53 o 
   5   5  18       14.78       21.14     22.07 o 
   6   5  18       16.36       24.57     24.44 o 
   7   5  18        3.39       -8.56     23.51 o 
   8   5  18        1.82       11.30     26.92 o 
   9   5  18       13.98       36.79     29.70 o 
  10   5  18        0.70       -0.17     30.62 o 
   0   6  18        1.34       -5.56     35.08 o 
   1   6  18       77.59      100.70     31.85 o 
   2   6  18       29.56       32.65     26.66 o 
   3   6  18        8.40       26.61     26.65 o 
   4   6  18       45.10       72.70     44.50 o 
   5   6  18       17.15       32.04     26.94 o 
   6   6  18        2.56        6.73     26.07 o 
   7   6  18        5.65       11.45     28.18 o 
   8   6  18       32.64       26.26     32.20 o 
   9   6  18       12.45        4.23     31.70 o 
   1   7  18        0.25       22.98     30.07 o 
   2   7  18        0.02      -12.42     28.42 o 
   3   7  18       34.68       11.12     31.04 o 
   4   7  18        0.57       13.21     33.88 o 
   5   7  18        3.60       15.83     32.31 o 
   6   7  18        4.78        5.88     34.31 o 
   7   7  18        0.53       16.21     35.59 o 
   8   7  18        0.32        0.59     56.69 o 
   0   8  18       12.85       22.41     55.45 o 
   1   8  18       13.83       30.19     40.15 o 
   2   8  18       11.35       -8.84     35.12 o 
   3   8  18       19.12       14.51     35.81 o 
   4   8  18       24.41       10.17     36.77 o 
   5   8  18       13.07        0.90     65.40 o 
   1   1  19      211.53      275.35     23.22 o 
   2   1  19        0.64       10.67     11.74 o 
   3   1  19      265.66      296.25     28.21 o 
   4   1  19       58.30       48.49     16.69 o 
   5   1  19      449.94      466.17     42.93 o 
   6   1  19      800.51      817.21     81.81 o 
   7   1  19        9.46       -6.11     20.43 o 
   8   1  19      225.16      209.87     36.52 o 
   9   1  19      110.17       82.96     33.39 o 
  10   1  19       24.86       68.32     41.97 o 
  11   1  19        0.19       21.35     36.89 o 
  12   1  19        0.25        1.04     43.52 o 
   0   2  19       15.43       61.91     19.62 o 
   1   2  19     1869.06     1840.57    118.96 o 
   2   2  19       75.56       69.51     17.59 o 
   3   2  19       69.52       74.62     18.26 o 
   4   2  19      314.00      355.51     34.20 o 
   5   2  19        1.39       21.91     15.04 o 
   6   2  19        8.07       15.44     18.72 o 
   7   2  19      964.97      996.08     82.06 o 
   8   2  19       99.10      139.81     32.40 o 
   9   2  19       10.90       46.14     28.45 o 
  10   2  19        8.68       16.43     32.53 o 
  11   2  19        9.72       25.81     35.99 o 
  12   2  19        0.03       64.57     84.96 o 
   1   3  19      263.18      243.06     33.39 o 
   2   3  19      105.13      116.79     21.94 o 
   3   3  19       10.12       10.80     14.70 o 
   4   3  19       78.58       75.41     21.93 o 
   5   3  19       74.92       84.03     23.60 o 
   6   3  19      146.65      170.46     30.27 o 
   7   3  19       17.58       51.58     23.83 o 
   8   3  19       14.84        5.43     25.96 o 
   9   3  19        0.23        6.84     27.87 o 
  10   3  19        1.82        4.40     28.70 o 
  11   3  19       11.49       29.95     37.63 o 
  12   3  19        5.90       14.61     73.23 o 
   0   4  19        2.66        1.18     22.77 o 
   1   4  19        0.04        2.66     17.62 o 
   2   4  19      344.60      301.78     38.28 o 
   3   4  19     1359.24     1334.75     84.46 o 
   4   4  19       13.01       47.38     21.85 o 
   5   4  19       73.05       67.21     23.31 o 
   6   4  19        1.37        5.53     22.17 o 
   7   4  19       46.54       34.09     25.24 o 
   8   4  19        0.64       -2.50     25.03 o 
   9   4  19        1.70       27.59     30.88 o 
  10   4  19       42.80       14.36     35.19 o 
  11   4  19       53.27       50.39     47.17 o 
   1   5  19       62.58       40.45     23.95 o 
   2   5  19       72.54       83.10     26.99 o 
   3   5  19      201.47      184.49     37.79 o 
   4   5  19      217.37      174.37     36.65 o 
   5   5  19       29.97       20.87     22.57 o 
   6   5  19      122.79      126.66     35.29 o 
   7   5  19       12.75        8.69     26.97 o 
   8   5  19       26.38       63.96     32.67 o 
   9   5  19        2.54       22.94     32.40 o 
  10   5  19        0.65       58.24     37.93 o 
   0   6  19      222.32      324.41     67.13 o 
   1   6  19        1.53        0.82     23.97 o 
   2   6  19        1.64       13.72     26.34 o 
   3   6  19       47.95       71.57     32.07 o 
   4   6  19        0.67       -0.34     27.35 o 
   5   6  19        0.25        2.58     26.44 o 
   6   6  19        3.39        7.11     27.80 o 
   7   6  19        0.09       -8.36     29.68 o 
   8   6  19        0.01       21.73     32.40 o 
   9   6  19        0.16      -16.99     47.11 o 
   1   7  19       60.60       46.28     33.41 o 
   2   7  19       21.10       33.97     32.35 o 
   3   7  19        1.40       17.70     34.07 o 
   4   7  19       39.42       24.72     36.18 o 
   5   7  19       30.18       34.28     34.18 o 
   6   7  19        0.26       10.48     33.96 o 
   7   7  19        2.28      -18.15     52.17 o 
   0   8  19        0.95       21.53     57.90 o 
   1   8  19       17.77       50.55     40.89 o 
   2   8  19       18.56       32.05     37.92 o 
   3   8  19       34.09       19.92     34.17 o 
   4   8  19        2.28       55.05     51.24 o 
   5   8  19       14.20      -56.22     95.06 o 
   0   0  20      844.61      879.83    150.01 o 
   1   0  20      141.18      156.56     27.85 o 
   2   0  20        6.77        6.48     14.73 o 
   3   0  20      397.96      302.93     45.03 o 
   4   0  20       12.11       32.34     22.46 o 
   5   0  20       30.06       23.87     24.10 o 
   6   0  20     1109.72     1036.07     85.58 o 
   7   0  20     3313.21     3237.33    319.97 o 
   8   0  20       98.17      123.52     55.20 o 
   9   0  20        0.97       15.27     39.10 o 
  10   0  20      101.55       77.23     52.65 o 
  11   0  20        1.28      -22.77     61.46 o 
  12   0  20        0.54       29.45     72.96 o 
   1   1  20        6.69       20.26     12.44 o 
   2   1  20        6.52       17.31     12.37 o 
   3   1  20      427.58      420.81     37.62 o 
   4   1  20      583.85      648.81     49.14 o 
   5   1  20      215.94      243.25     32.97 o 
   6   1  20     3141.45     3030.90    171.23 o 
   7   1  20      500.84      453.15     50.28 o 
   8   1  20      155.94       98.15     29.96 o 
   9   1  20        2.83       10.71     27.42 o 
  10   1  20      109.85      147.95     49.06 o 
  11   1  20       44.44       48.60     41.87 o 
  12   1  20        0.05       -5.95     74.77 o 
   0   2  20      488.40      423.73     49.61 o 
   1   2  20        4.34        8.62     13.34 o 
   2   2  20      492.25      553.43     41.51 o 
   3   2  20     2073.40     1964.46     71.55 o 
   4   2  20      275.82      268.79     30.94 o 
   5   2  20     1095.42     1140.04     72.69 o 
   6   2  20      345.20      371.07     45.48 o 
   7   2  20      219.63      224.08     37.55 o 
   8   2  20       67.04       28.17     25.41 o 
   9   2  20       51.11       43.30     29.27 o 
  10   2  20        2.34       10.59     31.29 o 
  11   2  20        6.45       14.61     37.81 o 
   1   3  20       34.39       55.16     20.26 o 
   2   3  20      297.14      268.08     32.46 o 
   3   3  20       11.15       26.20     16.40 o 
   4   3  20     2279.46     2210.87    134.20 o 
   5   3  20      930.17      850.64     74.19 o 
   6   3  20      238.40      224.81     35.85 o 
   7   3  20       56.04       42.13     25.39 o 
   8   3  20        6.74        4.57     25.13 o 
   9   3  20        0.02      -25.67     26.98 o 
  10   3  20        1.16       30.77     31.76 o 
  11   3  20        1.36       -2.31     36.77 o 
   0   4  20      152.29      160.20     44.35 o 
   1   4  20      169.46      149.42     30.44 o 
   2   4  20       46.26       49.47     21.57 o 
   3   4  20      794.73      716.38     58.02 o 
   4   4  20      103.30       79.75     26.35 o 
   5   4  20      485.10      381.10     42.30 o 
   6   4  20       73.43       52.20     24.70 o 
   7   4  20        1.25       17.57     25.52 o 
   8   4  20       13.65      -24.78     25.31 o 
   9   4  20        0.07       18.49     32.50 o 
  10   4  20        0.16       22.04     34.29 o 
  11   4  20       20.86       27.73     64.28 o 
   1   5  20      211.94      220.12     38.07 o 
   2   5  20        0.26       21.39     22.00 o 
   3   5  20       42.04       57.32     29.15 o 
   4   5  20      104.70       65.32     27.94 o 
   5   5  20       20.05        0.62     21.34 o 
   6   5  20      186.38      148.47     36.86 o 
   7   5  20       23.16       15.15     27.44 o 
   8   5  20        0.87       13.41     28.19 o 
   9   5  20       10.45       38.25     35.02 o 
  10   5  20        1.30        1.65     54.72 o 
   0   6  20        1.52       11.21     34.81 o 
   1   6  20        0.39       17.38     30.02 o 
   2   6  20        0.43       -2.95     26.71 o 
   3   6  20       50.32      116.55     35.04 o 
   4   6  20        6.67       30.73     31.31 o 
   5   6  20       22.83       39.22     38.12 o 
   6   6  20       10.83       25.47     30.17 o 
   7   6  20       71.13       91.12     35.08 o 
   8   6  20        5.40       -7.59     32.04 o 
   9   6  20        1.68      -19.16     50.83 o 
   1   7  20       16.46        7.62     31.53 o 
   2   7  20        2.01       17.69     31.55 o 
   3   7  20       19.24       67.75     37.03 o 
   4   7  20        0.37        4.05     35.32 o 
   5   7  20       19.45        8.82     38.18 o 
   6   7  20       67.60       42.41     43.42 o 
   7   7  20       25.13        7.32     63.88 o 
   0   8  20       49.49      104.69     68.49 o 
   1   8  20        7.50       54.07     42.88 o 
   2   8  20       10.94       15.99     37.28 o 
   3   8  20        4.35       35.85     59.00 o 
   4   8  20        1.64        3.06     61.56 o 
   1   1  21       32.05       30.21     14.16 o 
   2   1  21        0.25        8.84     12.10 o 
   3   1  21        4.32       18.35     14.71 o 
   4   1  21       62.88       76.66     21.94 o 
   5   1  21       48.02       21.42     19.36 o 
   6   1  21      197.23      213.26     32.99 o 
   7   1  21       27.32       27.07     23.08 o 
   8   1  21       57.21       87.61     29.30 o 
   9   1  21       30.38       32.43     31.02 o 
  10   1  21        1.54       53.36     40.25 o 
  11   1  21        0.81        6.01     38.62 o 
   0   2  21     1321.57     1493.72    157.98 o 
   1   2  21        1.26        9.43     13.10 o 
   2   2  21      705.97      797.52     49.71 o 
   3   2  21        9.74       17.39     15.05 o 
   4   2  21     1734.32     1724.97     91.40 o 
   5   2  21       11.11        6.62     18.33 o 
   6   2  21       34.82       55.55     24.20 o 
   7   2  21       92.93      107.92     30.45 o 
   8   2  21       90.46       68.10     28.44 o 
   9   2  21        0.01      -14.80     27.07 o 
  10   2  21       42.46       37.75     37.44 o 
  11   2  21        0.36        4.72     38.68 o 
   1   3  21       25.42       39.33     20.19 o 
   2   3  21        1.07        3.66     16.55 o 
   3   3  21      209.47      217.83     29.73 o 
   4   3  21      193.69      172.55     28.12 o 
   5   3  21      163.27      193.31     34.79 o 
   6   3  21       15.31       14.27     20.65 o 
   7   3  21       41.83       64.02     28.44 o 
   8   3  21       12.24       10.28     27.52 o 
   9   3  21        3.56      -12.68     27.41 o 
  10   3  21        2.25       -4.93     37.11 o 
  11   3  21        0.09       99.02     49.91 o 
   0   4  21       64.75       85.16     35.82 o 
   1   4  21      145.60      110.43     27.14 o 
   2   4  21        8.53       -3.53     17.75 o 
   3   4  21       10.51       -3.05     20.76 o 
   4   4  21       11.35       16.28     21.00 o 
   5   4  21        7.40        6.73     23.18 o 
   6   4  21        9.46        9.53     21.83 o 
   7   4  21        5.85       -8.83     25.41 o 
   8   4  21       40.27       70.05     32.74 o 
   9   4  21       25.22       33.15     34.53 o 
  10   4  21       35.82       37.81     37.16 o 
   1   5  21        5.12        3.21     21.72 o 
   2   5  21       12.40        6.64     23.62 o 
   3   5  21      100.25       73.44     31.87 o 
   4   5  21        0.03       -8.46     24.05 o 
   5   5  21       43.36       22.48     27.23 o 
   6   5  21        0.01       20.57     26.30 o 
   7   5  21       17.75       21.52     26.63 o 
   8   5  21       15.14       13.83     31.83 o 
   9   5  21        9.59      -21.35     33.63 o 
   0   6  21        9.98       59.92     41.54 o 
   1   6  21       16.25       44.00     30.78 o 
   2   6  21        2.02        8.08     29.36 o 
   3   6  21        9.59        4.11     27.91 o 
   4   6  21        3.83       -5.15     28.65 o 
   5   6  21       12.34       15.40     32.22 o 
   6   6  21        6.00       -8.55     29.48 o 
   7   6  21        1.04       13.41     31.40 o 
   8   6  21        4.87       -0.78     41.39 o 
   1   7  21       12.33       35.15     36.19 o 
   2   7  21        4.78       35.73     33.64 o 
   3   7  21        3.18       17.22     36.70 o 
   4   7  21        3.31       14.59     37.75 o 
   5   7  21        5.50       20.58     37.03 o 
   6   7  21        9.49       32.18     43.68 o 
   0   8  21       18.30       20.76     83.41 o 
   1   8  21        0.00       13.56     52.76 o 
   2   8  21        7.62        0.09     51.85 o 
   3   8  21       10.57       45.58     63.81 o 
   4   8  21       32.98       73.21     75.54 o 
   0   0  22     1583.63     1665.28    292.07 o 
   1   0  22      474.82      481.98     50.15 o 
   2   0  22      313.54      308.10     54.00 o 
   3   0  22     4961.28     4472.91    340.04 o 
   4   0  22     5995.20     5662.25    495.54 o 
   5   0  22     4591.92     4146.70    420.14 o 
   6   0  22     1409.13     1617.76    126.96 o 
   7   0  22       43.91       47.94     34.98 o 
   8   0  22      112.20      101.98     50.62 o 
   9   0  22        7.53       -6.75     41.43 o 
  10   0  22        1.93       32.03     52.33 o 
  11   0  22        9.81        3.78     66.95 o 
   1   1  22      103.61       99.96     18.90 o 
   2   1  22       74.33       80.25     19.35 o 
   3   1  22      194.82      215.63     30.15 o 
   4   1  22      279.24      290.80     35.22 o 
   5   1  22      723.61      677.42     62.96 o 
   6   1  22        1.82       20.61     24.18 o 
   7   1  22       31.78       43.90     26.14 o 
   8   1  22        6.91       10.43     25.70 o 
   9   1  22        2.19       21.58     32.11 o 
  10   1  22       47.02       51.49     39.97 o 
  11   1  22        7.41       47.32     43.37 o 
   0   2  22       79.81       68.16     30.02 o 
   1   2  22        0.04       -9.04     14.61 o 
   2   2  22      581.39      612.01     45.76 o 
   3   2  22       53.68       55.72     18.98 o 
   4   2  22     2100.75     2142.98    143.00 o 
   5   2  22      995.10     1042.71     98.46 o 
   6   2  22      555.92      578.66     62.22 o 
   7   2  22      377.21      308.34     43.35 o 
   8   2  22       15.31       43.29     29.14 o 
   9   2  22       28.02       26.36     32.54 o 
  10   2  22       43.19       27.17     38.05 o 
  11   2  22       12.22       28.92     43.19 o 
   1   3  22      541.25      510.93     50.86 o 
   2   3  22        0.60       13.01     17.85 o 
   3   3  22      185.93      180.19     30.51 o 
   4   3  22      118.79      114.16     26.21 o 
   5   3  22      473.44      370.33     52.16 o 
   6   3  22       64.14       57.63     27.43 o 
   7   3  22       17.15        7.65     24.88 o 
   8   3  22        0.85        9.09     27.84 o 
   9   3  22       43.09       18.65     32.49 o 
  10   3  22       10.11      -10.98     35.24 o 
  11   3  22       10.11      -17.99     54.44 o 
   0   4  22        5.37       12.92     29.17 o 
   1   4  22       21.26       25.66     21.43 o 
   2   4  22      314.52      286.40     40.56 o 
   3   4  22       21.58        9.18     22.89 o 
   4   4  22      127.55      113.48     29.70 o 
   5   4  22      104.99       53.93     25.92 o 
   6   4  22      193.86      155.05     35.21 o 
   7   4  22       33.86       26.52     27.82 o 
   8   4  22        0.04        7.02     29.99 o 
   9   4  22        2.02       -8.68     31.53 o 
  10   4  22        3.94       18.56     37.55 o 
   1   5  22       13.54       26.44     24.52 o 
   2   5  22       11.34       17.39     26.25 o 
   3   5  22        0.56       22.42     25.12 o 
   4   5  22        6.12       47.64     26.88 o 
   5   5  22       47.18       43.10     29.47 o 
   6   5  22        0.13       25.42     30.54 o 
   7   5  22       28.46       65.27     32.23 o 
   8   5  22        4.71        4.02     33.79 o 
   9   5  22        0.34       -5.29     38.22 o 
   0   6  22       46.97       78.00     44.11 o 
   1   6  22        0.00       31.18     30.65 o 
   2   6  22       21.52       17.77     28.76 o 
   3   6  22      229.63      185.93     42.78 o 
   4   6  22       83.13       71.72     36.04 o 
   5   6  22       96.15       68.50     37.90 o 
   6   6  22       58.37       38.51     35.36 o 
   7   6  22       29.90       19.55     35.04 o 
   8   6  22        7.19        9.27     55.83 o 
   1   7  22        0.08       16.08     35.85 o 
   2   7  22        9.23        3.57     33.92 o 
   3   7  22        7.82        3.28     32.37 o 
   4   7  22        1.95       17.92     38.30 o 
   5   7  22       12.48        9.15     37.98 o 
   6   7  22        0.00       21.39     80.79 o 
   0   8  22        0.34        0.15     67.57 o 
   1   8  22        2.69        7.11     50.45 o 
   2   8  22        0.24       -5.88     58.32 o 
   3   8  22        3.91      -58.81     76.57 o 
   1   1  23      286.60      323.32     31.23 o 
   2   1  23       17.60       26.41     15.52 o 
   3   1  23      520.12      560.54     47.97 o 
   4   1  23     1499.94     1539.17     76.38 o 
   5   1  23      239.62      226.73     34.53 o 
   6   1  23     1296.90     1294.80     94.62 o 
   7   1  23        6.39       17.56     24.56 o 
   8   1  23      125.89      170.51     44.69 o 
   9   1  23      112.50       69.59     38.43 o 
  10   1  23        1.11      -13.26     37.75 o 
  11   1  23        0.50        3.50     38.31 o 
   0   2  23       82.87       66.23     31.29 o 
   1   2  23       58.17       43.49     19.70 o 
   2   2  23       43.49       49.15     17.93 o 
   3   2  23      520.86      511.09     43.90 o 
   4   2  23       29.92       38.30     20.67 o 
   5   2  23      169.14      220.05     40.65 o 
   6   2  23       55.45       78.32     29.08 o 
   7   2  23      221.16      253.22     42.28 o 
   8   2  23        1.06        1.89     25.22 o 
   9   2  23        0.01      -14.15     32.67 o 
  10   2  23        0.35      -26.19     34.35 o 
  11   2  23        6.01        2.68     55.85 o 
   1   3  23       12.17       11.31     19.40 o 
   2   3  23       34.54       38.49     21.97 o 
   3   3  23       95.80       61.26     24.11 o 
   4   3  23      164.81      140.38     31.12 o 
   5   3  23        5.24        2.25     21.58 o 
   6   3  23       44.09       28.04     24.86 o 
   7   3  23       45.69       68.64     29.35 o 
   8   3  23        0.83        7.77     28.29 o 
   9   3  23        4.19       11.72     31.98 o 
  10   3  23        0.66       23.73     37.77 o 
  11   3  23        1.08       -4.69     61.27 o 
   0   4  23       71.87       67.41     35.63 o 
   1   4  23       35.94       29.57     23.36 o 
   2   4  23       11.52       13.47     21.63 o 
   3   4  23      149.47      141.93     36.53 o 
   4   4  23      100.01       97.67     31.24 o 
   5   4  23       63.14       64.15     27.99 o 
   6   4  23       30.55       33.26     26.36 o 
   7   4  23       34.23       60.98     36.53 o 
   8   4  23        2.50       -1.16     33.33 o 
   9   4  23        0.85       19.00     34.20 o 
  10   4  23        0.83       18.67     50.78 o 
   1   5  23       78.85       57.80     26.69 o 
   2   5  23       18.80       37.41     29.91 o 
   3   5  23       76.27       90.72     33.81 o 
   4   5  23        3.62        4.26     26.21 o 
   5   5  23       44.30       43.78     30.78 o 
   6   5  23      102.05       98.16     38.06 o 
   7   5  23        2.73        4.48     30.32 o 
   8   5  23       33.91       55.68     39.09 o 
   9   5  23       17.76       -9.10     55.43 o 
   0   6  23        3.68        8.54     40.58 o 
   1   6  23       48.32       87.91     37.06 o 
   2   6  23       12.59       20.54     30.97 o 
   3   6  23        1.23       25.61     30.70 o 
   4   6  23        0.44        5.25     29.97 o 
   5   6  23       32.07       70.45     39.50 o 
   6   6  23        5.24       44.34     36.17 o 
   7   6  23        0.36       -5.68     40.46 o 
   1   7  23       36.13       78.41     39.54 o 
   2   7  23       32.35       44.23     38.77 o 
   3   7  23        3.11       -0.41     35.36 o 
   4   7  23       54.71        0.37     36.65 o 
   5   7  23       18.93       -5.87     54.24 o 
   0   8  23        0.89      -22.93    102.83 o 
   1   8  23       10.34       34.66     87.99 o 
   2   8  23        0.07       65.47     81.38 o 
   0   0  24       33.72       72.54     35.34 o 
   1   0  24       71.13      118.74     32.21 o 
   2   0  24     1296.59     1253.84     87.05 o 
   3   0  24      912.57      947.85     96.78 o 
   4   0  24      968.23     1080.61    108.69 o 
   5   0  24      426.11      520.88     82.76 o 
   6   0  24      182.92      230.21     53.88 o 
   7   0  24      227.38      297.22     72.97 o 
   8   0  24      402.87      578.15    102.56 o 
   9   0  24       50.03       42.20     55.31 o 
  10   0  24        1.47       15.11     53.81 o 
  11   0  24        3.76       38.41     68.72 o 
   1   1  24       16.96       22.59     16.75 o 
   2   1  24      128.40      150.48     26.76 o 
   3   1  24      330.97      311.81     36.93 o 
   4   1  24      942.52      946.88     64.64 o 
   5   1  24      271.89      277.06     37.78 o 
   6   1  24     1265.14     1381.49    104.14 o 
   7   1  24      751.88      810.80     76.10 o 
   8   1  24       42.85       30.45     32.85 o 
   9   1  24       67.36       67.59     38.21 o 
  10   1  24        2.09       22.01     42.87 o 
  11   1  24        6.66       18.25     54.91 o 
   0   2  24        2.51      -28.33     22.65 o 
   1   2  24      161.44      180.56     32.41 o 
   2   2  24      182.76      178.70     31.22 o 
   3   2  24       20.08       25.27     18.92 o 
   4   2  24      858.61      816.39     59.62 o 
   5   2  24      252.60      254.57     42.91 o 
   6   2  24      340.55      377.28     48.61 o 
   7   2  24      149.42      145.35     36.57 o 
   8   2  24      187.75      190.17     41.70 o 
   9   2  24        0.41       23.36     34.56 o 
  10   2  24       20.51        0.35     38.65 o 
  11   2  24        0.17      -55.86     66.37 o 
   1   3  24        3.47       24.27     22.37 o 
   2   3  24        3.25       -2.71     19.56 o 
   3   3  24      701.49      638.80     58.39 o 
   4   3  24      633.59      650.79     83.72 o 
   5   3  24       83.07       57.54     27.91 o 
   6   3  24       23.92       17.76     25.13 o 
   7   3  24        1.83        9.67     25.88 o 
   8   3  24       67.92       45.63     34.17 o 
   9   3  24       41.59       57.28     38.63 o 
  10   3  24       27.88       36.21     46.11 o 
   0   4  24       28.67       51.95     35.85 o 
   1   4  24        0.82       14.93     23.11 o 
   2   4  24       24.90       34.94     24.86 o 
   3   4  24        7.26        3.47     22.92 o 
   4   4  24      204.38      131.12     33.59 o 
   5   4  24      114.88       74.07     33.64 o 
   6   4  24      104.19       79.38     33.15 o 
   7   4  24        0.99      -22.97     31.77 o 
   8   4  24       70.31       52.04     37.58 o 
   9   4  24        0.20       24.07     35.47 o 
   1   5  24       18.71       30.35     26.34 o 
   2   5  24        1.95       10.99     26.99 o 
   3   5  24       54.46       65.13     30.93 o 
   4   5  24      228.72      175.74     41.71 o 
   5   5  24        3.42       18.56     30.59 o 
   6   5  24       38.03       26.93     35.40 o 
   7   5  24       24.13       18.96     40.09 o 
   8   5  24        2.90      -12.01     34.92 o 
   0   6  24        0.03       16.99     39.23 o 
   1   6  24       40.59       59.47     35.19 o 
   2   6  24       14.97       12.87     33.15 o 
   3   6  24       18.92       43.13     34.28 o 
   4   6  24       18.14       31.89     35.71 o 
   5   6  24       33.23       26.21     35.88 o 
   6   6  24        1.06       10.27     35.85 o 
   7   6  24        0.84      -25.99     75.65 o 
   1   7  24        0.41       33.16     37.56 o 
   2   7  24       11.71       10.49     36.35 o 
   3   7  24        0.04       19.99     36.42 o 
   4   7  24        5.98       13.11     50.30 o 
   1   1  25      269.68      225.22     31.55 o 
   2   1  25       30.45       28.50     18.00 o 
   3   1  25       23.95       31.39     20.22 o 
   4   1  25       87.63       98.97     25.66 o 
   5   1  25      922.37      939.81     71.12 o 
   6   1  25       25.74       50.10     28.10 o 
   7   1  25       76.98      114.44     36.25 o 
   8   1  25        7.06       24.34     33.10 o 
   9   1  25       25.11       41.58     39.81 o 
  10   1  25        6.39       25.04     41.42 o 
  11   1  25        3.77      124.66    114.30 o 
   0   2  25        7.48       31.39     29.34 o 
   1   2  25      889.08      759.33     61.33 o 
   2   2  25     1181.59     1272.53     77.78 o 
   3   2  25        1.35       -2.45     19.67 o 
   4   2  25      435.47      456.88     47.67 o 
   5   2  25       13.77       63.07     27.73 o 
   6   2  25       20.67       47.98     27.46 o 
   7   2  25       10.28       25.12     26.54 o 
   8   2  25       13.95        7.28     30.33 o 
   9   2  25        4.32        6.13     38.12 o 
  10   2  25        2.98      -33.76     39.29 o 
   1   3  25       77.34       75.06     26.00 o 
   2   3  25        0.97        2.08     21.11 o 
   3   3  25      178.14      180.19     34.27 o 
   4   3  25       21.86       51.24     27.87 o 
   5   3  25        0.01       35.77     28.13 o 
   6   3  25       44.25       57.54     30.07 o 
   7   3  25        2.14      -17.74     25.71 o 
   8   3  25        0.52      -16.56     31.98 o 
   9   3  25        9.37       25.94     34.06 o 
  10   3  25        2.86       16.64     48.58 o 
   0   4  25       28.06       54.21     37.57 o 
   1   4  25      257.10      266.84     42.48 o 
   2   4  25       28.67       23.92     23.49 o 
   3   4  25       34.31       13.43     26.30 o 
   4   4  25       75.07      103.75     34.31 o 
   5   4  25        4.39       -3.23     31.12 o 
   6   4  25        1.09        1.86     29.36 o 
   7   4  25       19.34        0.79     30.45 o 
   8   4  25       18.06       16.71     34.01 o 
   9   4  25        5.25       14.99     45.07 o 
   1   5  25        1.61       15.75     25.82 o 
   2   5  25        0.09      -12.61     28.51 o 
   3   5  25       33.14       21.28     31.76 o 
   4   5  25       65.54       79.11     36.19 o 
   5   5  25      188.82      169.76     44.62 o 
   6   5  25       22.62       22.90     35.68 o 
   7   5  25       26.12       34.17     38.91 o 
   8   5  25        7.99       -1.47     53.44 o 
   0   6  25        2.52       26.52     43.17 o 
   1   6  25        0.32        3.63     32.84 o 
   2   6  25        1.14       -9.63     32.64 o 
   3   6  25       18.10       34.22     37.80 o 
   4   6  25        0.33       27.14     35.66 o 
   5   6  25        5.88      -15.66     35.61 o 
   6   6  25       19.22       10.54     41.41 o 
   1   7  25       13.56       -1.18     35.72 o 
   2   7  25        9.72       -1.72     37.03 o 
   3   7  25       15.71       11.84     43.13 o 
   4   7  25        4.57       23.00     62.22 o 
   0   0  26        3.69       33.56     44.43 o 
   1   0  26      186.77      115.87     33.04 o 
   2   0  26       17.55       20.63     25.81 o 
   3   0  26       95.89       88.67     34.93 o 
   4   0  26      651.98      761.79     91.92 o 
   5   0  26       29.23       55.04     35.60 o 
   6   0  26      155.44      109.81     45.97 o 
   7   0  26      234.35      270.10     75.38 o 
   8   0  26      492.48      427.06     96.28 o 
   9   0  26      171.30      169.71     69.67 o 
  10   0  26       40.38       -1.98     54.51 o 
   1   1  26       56.75       78.75     24.33 o 
   2   1  26      109.54       89.93     26.28 o 
   3   1  26       17.77       10.65     20.65 o 
   4   1  26        4.40       20.94     21.19 o 
   5   1  26      371.37      389.36     49.59 o 
   6   1  26       70.19       80.47     34.00 o 
   7   1  26       89.07      104.74     35.74 o 
   8   1  26      358.28      370.63     63.45 o 
   9   1  26       41.23       53.52     40.21 o 
  10   1  26      104.51      139.02     54.54 o 
   0   2  26       96.49       51.86     31.31 o 
   1   2  26     1020.81      998.59     71.76 o 
   2   2  26      702.12      634.67     63.41 o 
   3   2  26      266.32      257.64     43.80 o 
   4   2  26        4.49       27.42     22.41 o 
   5   2  26        0.54        9.16     24.29 o 
   6   2  26        0.64        1.10     25.73 o 
   7   2  26      599.87      602.36     62.83 o 
   8   2  26        2.78       23.06     31.42 o 
   9   2  26       27.30       50.90     43.52 o 
  10   2  26       18.42      -59.39     53.69 o 
   1   3  26      425.96      338.37     44.96 o 
   2   3  26     1489.32     1299.08     84.35 o 
   3   3  26      404.96      382.50     47.55 o 
   4   3  26      114.24      121.56     39.05 o 
   5   3  26       36.63       49.85     33.40 o 
   6   3  26       25.39       40.03     30.05 o 
   7   3  26        4.91        5.09     28.98 o 
   8   3  26       61.97       84.62     36.51 o 
   9   3  26       65.71       42.94     36.77 o 
   0   4  26      333.21      290.23     64.80 o 
   1   4  26      410.58      376.51     49.80 o 
   2   4  26      225.20      210.66     41.27 o 
   3   4  26      472.09      437.34     57.90 o 
   4   4  26        0.93        8.87     28.45 o 
   5   4  26        8.19       50.13     38.10 o 
   6   4  26        2.63       37.21     32.45 o 
   7   4  26      160.20      192.43     50.01 o 
   8   4  26        1.16       -9.82     36.65 o 
   9   4  26       11.32      -12.41     48.72 o 
   1   5  26        7.34       13.60     27.45 o 
   2   5  26       33.17       45.05     32.49 o 
   3   5  26        0.00       35.63     33.27 o 
   4   5  26        0.24       16.49     30.06 o 
   5   5  26        0.11       11.43     33.14 o 
   6   5  26        0.66        1.42     38.28 o 
   7   5  26       24.04       12.22     40.07 o 
   0   6  26        2.44       37.95     46.33 o 
   1   6  26       58.18       47.88     38.46 o 
   2   6  26       12.15       24.78     33.48 o 
   3   6  26       19.15       27.93     35.81 o 
   4   6  26       64.08       72.47     39.57 o 
   5   6  26       10.44      -21.75     37.01 o 
   6   6  26        3.34      114.67    120.96 o 
   1   7  26        0.56        7.03     39.42 o 
   2   7  26        3.96       26.25     48.02 o 
   3   7  26        2.98       59.45     74.30 o 
   1   1  27        7.11        4.71     20.58 o 
   2   1  27        2.94        4.05     19.75 o 
   3   1  27        3.35        3.77     19.60 o 
   4   1  27       76.92      104.29     28.29 o 
   5   1  27      112.26      136.70     35.21 o 
   6   1  27       10.31       -6.87     26.68 o 
   7   1  27        4.52        4.75     29.21 o 
   8   1  27       36.13       82.06     41.71 o 
   9   1  27       14.37      -12.56     36.41 o 
  10   1  27       72.68       96.05     67.70 o 
   0   2  27       47.07       53.85     36.34 o 
   1   2  27      122.25      175.45     32.47 o 
   2   2  27       89.44       70.61     28.29 o 
   3   2  27      177.07      163.55     35.63 o 
   4   2  27        5.42        7.61     25.30 o 
   5   2  27       13.26       18.77     27.90 o 
   6   2  27       11.21       11.00     27.66 o 
   7   2  27        2.16       13.06     28.53 o 
   8   2  27        3.88       -1.09     32.11 o 
   9   2  27       31.72       39.21     46.14 o 
  10   2  27        2.92       33.25     59.89 o 
   1   3  27        2.83       11.86     23.29 o 
   2   3  27       61.32       65.99     28.42 o 
   3   3  27        0.01       17.74     25.33 o 
   4   3  27        3.32      -11.26     25.03 o 
   5   3  27       27.06       32.94     30.76 o 
   6   3  27        0.09       24.44     30.15 o 
   7   3  27        0.49       -2.65     30.05 o 
   8   3  27       16.44       44.52     36.75 o 
   9   3  27       10.02       63.55     46.97 o 
   0   4  27      375.12      401.33     73.14 o 
   1   4  27      158.76      172.17     37.20 o 
   2   4  27      184.74      163.53     35.97 o 
   3   4  27        0.23       -9.22     26.84 o 
   4   4  27        0.97        3.95     30.94 o 
   5   4  27        0.55       -7.44     32.98 o 
   6   4  27        9.65       42.79     35.07 o 
   7   4  27        1.88        2.92     35.37 o 
   8   4  27        0.00       31.46     42.39 o 
   1   5  27       10.36       13.81     29.90 o 
   2   5  27      153.36      140.39     43.16 o 
   3   5  27       23.40       29.31     32.48 o 
   4   5  27       32.83       53.61     35.38 o 
   5   5  27       78.42      145.15     47.36 o 
   6   5  27       23.70       -5.72     39.65 o 
   7   5  27        8.32        4.19     69.29 o 
   0   6  27        1.48      -51.80     44.31 o 
   1   6  27        1.41       14.06     37.07 o 
   2   6  27        0.00      -16.26     34.64 o 
   3   6  27       36.30       19.60     37.33 o 
   4   6  27        3.33       13.58     36.13 o 
   5   6  27        0.56       98.01     74.17 o 
   1   7  27       15.29       78.15     79.63 o 
   2   7  27       65.24      110.73     91.09 o 
   0   0  28       71.77       77.74     53.12 o 
   1   0  28        1.32       -0.65     29.45 o 
   2   0  28      444.98      302.97     69.28 o 
   3   0  28      363.35      430.60     69.32 o 
   4   0  28       76.25      148.40     47.70 o 
   5   0  28       11.24       39.53     38.24 o 
   6   0  28       20.09       38.92     42.00 o 
   7   0  28      331.21      404.82     90.46 o 
   8   0  28        5.87       13.58     53.13 o 
   9   0  28        3.83       36.15     59.10 o 
  10   0  28      657.58      627.72    203.45 o 
   1   1  28      524.89      415.16     55.88 o 
   2   1  28       12.65       18.15     22.63 o 
   3   1  28       77.83      103.78     30.25 o 
   4   1  28        1.42       10.18     22.62 o 
   5   1  28      330.44      316.78     47.43 o 
   6   1  28      143.91      112.18     38.04 o 
   7   1  28        2.84       12.16     31.31 o 
   8   1  28       60.78      104.72     43.89 o 
   9   1  28       34.00       26.40     40.70 o 
  10   1  28        1.52      -34.77     99.87 o 
   0   2  28     1535.44     1389.82    152.16 o 
   1   2  28       40.00       29.07     26.01 o 
   2   2  28      113.83       79.58     29.33 o 
   3   2  28       38.24       21.44     25.95 o 
   4   2  28       24.12       29.33     27.21 o 
   5   2  28        1.94       20.78     28.61 o 
   6   2  28       23.93       38.64     29.56 o 
   7   2  28       10.13       31.49     32.19 o 
   8   2  28      105.78      124.44     41.86 o 
   9   2  28       26.33       33.83     47.30 o 
   1   3  28        0.00       12.67     24.23 o 
   2   3  28      388.48      318.84     53.55 o 
   3   3  28      385.68      375.75     52.67 o 
   4   3  28       61.35       57.34     34.93 o 
   5   3  28       63.95       78.95     35.91 o 
   6   3  28       24.97       62.31     38.47 o 
   7   3  28      162.86      228.32     48.30 o 
   8   3  28        0.72       18.37     36.16 o 
   9   3  28      186.66      163.25     73.53 o 
   0   4  28     1523.20     1474.13    136.32 o 
   1   4  28       44.99       42.72     28.19 o 
   2   4  28       51.32       39.73     28.94 o 
   3   4  28       56.77       37.30     30.96 o 
   4   4  28        4.36       31.23     35.01 o 
   5   4  28        1.94       16.34     35.42 o 
   6   4  28       14.65       56.67     40.18 o 
   7   4  28        4.27       22.29     41.11 o 
   8   4  28      121.02      177.86     96.29 o 
   1   5  28      113.94       83.39     35.52 o 
   2   5  28        2.70       21.18     34.76 o 
   3   5  28       32.27       54.20     37.05 o 
   4   5  28        1.56       20.37     34.15 o 
   5   5  28        6.34       64.24     48.26 o 
   6   5  28       58.49       87.75     49.28 o 
   0   6  28       27.18       19.69     48.50 o 
   1   6  28        0.76       24.07     37.42 o 
   2   6  28        7.77      -24.01     36.03 o 
   3   6  28        0.36       24.16     37.58 o 
   4   6  28        3.45      -16.53     50.57 o 
   5   6  28        6.46       -4.81    112.45 o 
   1   1  29        6.29       23.71     27.17 o 
   2   1  29      140.30      123.87     34.38 o 
   3   1  29       21.47       40.35     25.34 o 
   4   1  29        5.32        8.15     25.64 o 
   5   1  29        1.13       -2.96     25.67 o 
   6   1  29        0.00       -6.09     29.23 o 
   7   1  29        5.28        9.66     33.30 o 
   8   1  29       36.30       48.04     42.13 o 
   9   1  29        2.10       45.41     42.44 o 
   0   2  29      424.00      233.05     75.42 o 
   1   2  29        0.01      -12.79     23.38 o 
   2   2  29        1.30       -0.63     24.09 o 
   3   2  29      232.18      218.33     42.35 o 
   4   2  29       20.93       41.33     29.85 o 
   5   2  29       22.14       34.07     31.75 o 
   6   2  29       52.53      130.62     38.90 o 
   7   2  29        0.36       -7.75     31.07 o 
   8   2  29       50.35      111.50     41.31 o 
   9   2  29        1.34       75.17     59.40 o 
   1   3  29       29.99       45.29     27.97 o 
   2   3  29       23.83       19.87     26.95 o 
   3   3  29        2.70       13.62     29.16 o 
   4   3  29        1.35       10.50     31.28 o 
   5   3  29       35.91       78.26     39.15 o 
   6   3  29       14.05        5.43     35.01 o 
   7   3  29        0.34       19.03     37.74 o 
   8   3  29       12.47        4.72     38.48 o 
   0   4  29     1232.53     1225.63    128.64 o 
   1   4  29       18.29       28.37     29.04 o 
   2   4  29       67.27       63.26     30.22 o 
   3   4  29       43.29       22.33     33.89 o 
   4   4  29       38.69       31.27     38.57 o 
   5   4  29        0.01        2.05     38.73 o 
   6   4  29        0.00      -16.35     35.48 o 
   7   4  29       45.98      107.56     60.32 o 
   1   5  29        5.77       26.84     31.39 o 
   2   5  29       50.07       69.30     41.14 o 
   3   5  29        0.36       14.62     35.91 o 
   4   5  29        8.67       -4.01     36.02 o 
   5   5  29        3.54       62.75     44.98 o 
   6   5  29        9.98      -91.37    102.09 o 
   0   6  29      332.01      373.69    100.32 o 
   1   6  29      340.22      353.19     61.26 o 
   2   6  29        0.03        4.04     39.15 o 
   3   6  29       24.54       69.46     46.94 o 
   4   6  29        3.93      -55.12     74.08 o 
   0   0  30        2.95       33.66     63.62 o 
   1   0  30     1586.61     1325.70    144.69 o 
   2   0  30      298.44      273.03     65.25 o 
   3   0  30      248.02      162.80     62.17 o 
   4   0  30       90.97      126.29     49.49 o 
   5   0  30      137.45      197.37     57.86 o 
   6   0  30        0.67        9.56     42.24 o 
   7   0  30       27.67       50.86     61.79 o 
   8   0  30        9.33       58.42     60.21 o 
   9   0  30      231.73      255.94     89.78 o 
   1   1  30        8.21       38.86     27.42 o 
   2   1  30       29.31       22.25     27.52 o 
   3   1  30        7.99       31.05     30.28 o 
   4   1  30        7.14       11.22     26.28 o 
   5   1  30        1.05       11.01     25.82 o 
   6   1  30        2.89        4.20     30.66 o 
   7   1  30        0.38       17.03     34.17 o 
   8   1  30      116.56      102.62     47.42 o 
   9   1  30        0.54      -26.08     49.62 o 
   0   2  30       89.01       64.39     40.88 o 
   1   2  30      239.44      208.35     42.41 o 
   2   2  30        3.10       -4.10     25.03 o 
   3   2  30       11.74        2.88     25.67 o 
   4   2  30        6.70       -6.16     27.72 o 
   5   2  30       11.53       10.51     36.13 o 
   6   2  30        6.69       11.11     38.34 o 
   7   2  30        0.17       -0.85     33.09 o 
   8   2  30       88.36      126.34     43.04 o 
   1   3  30       16.30       23.01     29.19 o 
   2   3  30       48.97       47.96     30.10 o 
   3   3  30       12.49       16.02     31.48 o 
   4   3  30       49.19       88.92     39.52 o 
   5   3  30        6.89       16.04     36.04 o 
   6   3  30       16.04       29.91     37.60 o 
   7   3  30       25.35       83.06     45.09 o 
   8   3  30        0.08      -25.52     90.63 o 
   0   4  30       44.40       25.86     47.12 o 
   1   4  30       37.94       52.18     31.24 o 
   2   4  30        8.80       -9.19     30.85 o 
   3   4  30        5.50       47.82     38.71 o 
   4   4  30       13.02       11.40     39.35 o 
   5   4  30        0.12       22.62     43.16 o 
   6   4  30        1.71       32.17     37.21 o 
   7   4  30        1.67      -11.47     69.62 o 
   1   5  30       18.95       16.43     35.33 o 
   2   5  30      284.58      256.41     53.66 o 
   3   5  30        9.90        0.76     38.24 o 
   4   5  30       44.72       76.44     43.84 o 
   5   5  30       23.37      180.88    135.01 o 
   0   6  30        1.25       46.43     78.10 o 
   1   6  30        6.20       19.41     47.12 o 
   2   6  30        2.65      -34.46     55.94 o 
   3   6  30       15.94       21.48     62.31 o 
   1   1  31        4.31       -7.49     24.49 o 
   2   1  31      169.24      177.12     45.87 o 
   3   1  31       79.30      119.93     39.52 o 
   4   1  31        6.88       21.77     30.26 o 
   5   1  31       73.28       57.51     34.08 o 
   6   1  31       21.16       17.99     32.34 o 
   7   1  31       58.89       75.62     38.77 o 
   8   1  31      127.55      127.30     51.67 o 
   0   2  31      346.90      339.50     77.71 o 
   1   2  31      153.44      143.72     39.35 o 
   2   2  31       39.39       48.90     30.62 o 
   3   2  31        2.71        6.78     28.50 o 
   4   2  31        7.68        1.87     29.21 o 
   5   2  31        4.13        7.77     36.18 o 
   6   2  31        1.00       43.21     42.09 o 
   7   2  31       33.78       14.87     41.88 o 
   8   2  31       33.35        3.43     63.17 o 
   1   3  31       17.79       38.16     31.68 o 
   2   3  31       11.00       17.03     30.98 o 
   3   3  31        2.85        9.44     31.07 o 
   4   3  31        0.99       35.36     36.44 o 
   5   3  31        0.94        4.64     36.60 o 
   6   3  31       35.07       91.33     44.22 o 
   7   3  31       51.87       50.63     56.19 o 
   0   4  31       10.12       16.85     40.74 o 
   1   4  31        1.11       -4.21     29.46 o 
   2   4  31       18.72       -3.10     38.47 o 
   3   4  31        0.54       34.11     40.46 o 
   4   4  31       12.65       72.75     42.58 o 
   5   4  31        1.24        0.75     40.20 o 
   6   4  31       46.19       35.09     53.72 o 
   1   5  31       57.30       85.98     41.18 o 
   2   5  31      185.38      241.23     53.15 o 
   3   5  31       98.67      152.90     52.26 o 
   4   5  31       37.29       62.37     55.60 o 
   5   5  31        7.22      152.77    129.84 o 
   0   6  31      124.14       26.26    109.12 o 
   1   6  31      209.85      155.17     86.08 o 
   0   0  32       13.05       73.61     67.32 o 
   1   0  32        4.43       90.84     52.14 o 
   2   0  32      493.32      457.21     93.97 o 
   3   0  32       12.01       45.65     47.57 o 
   4   0  32       58.63       66.99     56.21 o 
   5   0  32       42.29      108.91     57.71 o 
   6   0  32       40.25       -7.94     48.46 o 
   7   0  32       21.45       39.65     59.07 o 
   8   0  32       34.00       12.60     55.91 o 
   1   1  32      124.96       96.78     41.52 o 
   2   1  32       49.40       73.27     37.64 o 
   3   1  32       24.43       -9.47     33.66 o 
   4   1  32      101.38      112.00     40.60 o 
   5   1  32        0.32       12.15     31.83 o 
   6   1  32        1.38        3.01     38.15 o 
   7   1  32       13.53       42.46     41.46 o 
   8   1  32        5.69       19.82     48.88 o 
   0   2  32      128.74      134.42     53.47 o 
   1   2  32       31.97       74.36     35.52 o 
   2   2  32      164.97      168.91     44.50 o 
   3   2  32       79.07      108.21     38.96 o 
   4   2  32        0.24      -19.22     31.65 o 
   5   2  32       26.39       72.06     47.36 o 
   6   2  32       57.80      106.83     49.44 o 
   7   2  32        0.44       42.63     41.18 o 
   1   3  32       55.59       55.30     33.98 o 
   2   3  32      136.11      151.59     42.98 o 
   3   3  32        1.35       43.91     39.15 o 
   4   3  32       14.08       -1.54     33.54 o 
   5   3  32        4.35      -13.00     35.54 o 
   6   3  32       53.68       57.88     43.83 o 
   7   3  32        7.93       58.81    128.36 o 
   0   4  32       79.11       31.15     47.42 o 
   1   4  32       16.97       15.18     35.25 o 
   2   4  32        2.23      -18.68     37.95 o 
   3   4  32        5.94       24.87     40.21 o 
   4   4  32       12.02       43.66     42.02 o 
   5   4  32        9.71       -9.13     47.24 o 
   1   5  32        1.25       10.75     39.69 o 
   2   5  32       14.45       33.98     41.28 o 
   3   5  32        0.56       16.24     53.09 o 
   1   1  33       10.35       42.91     36.17 o 
   2   1  33       14.90       31.32     35.88 o 
   3   1  33        2.14        5.94     36.09 o 
   4   1  33      191.66      217.49     54.28 o 
   5   1  33       14.41       -8.01     40.25 o 
   6   1  33       21.65        7.47     40.35 o 
   7   1  33       11.22       55.09     58.36 o 
   0   2  33       32.87       40.52     45.74 o 
   1   2  33      179.49      226.38     50.92 o 
   2   2  33        6.09       40.50     35.77 o 
   3   2  33       27.81       53.61     37.06 o 
   4   2  33       24.93      -18.60     38.63 o 
   5   2  33       30.20       73.46     49.18 o 
   6   2  33       17.21       66.50     44.82 o 
   7   2  33      143.63      223.15     79.35 o 
   1   3  33       36.70       34.08     39.03 o 
   2   3  33       14.76       57.22     37.93 o 
   3   3  33        4.30      -25.49     34.21 o 
   4   3  33        9.90       35.79     37.85 o 
   5   3  33        3.35       11.61     43.72 o 
   6   3  33      171.93      281.29     88.06 o 
   0   4  33       16.04       43.22     56.90 o 
   1   4  33       31.84       39.17     37.05 o 
   2   4  33       77.40       91.21     46.32 o 
   3   4  33      153.48      166.37     51.81 o 
   4   4  33       32.35       76.42     52.02 o 
   5   4  33       26.40      -34.77     93.21 o 
   1   5  33       30.99       58.65     65.40 o 
   2   5  33       44.66       82.88     81.38 o 
   0   0  34       46.24       60.66     89.89 o 
   1   0  34       93.47       96.98     72.50 o 
   2   0  34        0.65        2.20     52.60 o 
   3   0  34       86.14       38.44     53.39 o 
   4   0  34        1.47       15.11     56.01 o 
   5   0  34       41.16       29.57     54.85 o 
   6   0  34       18.74      -18.06     73.01 o 
   7   0  34      125.88      175.93     96.54 o 
   1   1  34       20.05       71.13     39.94 o 
   2   1  34        1.63       15.76     34.99 o 
   3   1  34        0.66       25.67     38.53 o 
   4   1  34        5.15       40.13     43.42 o 
   5   1  34       35.24       64.91     52.09 o 
   6   1  34       27.58       57.05     50.80 o 
   0   2  34       27.42        5.57     49.03 o 
   1   2  34       25.21       28.15     36.14 o 
   2   2  34        3.40       30.44     38.95 o 
   3   2  34       70.88       81.40     46.34 o 
   4   2  34       14.66       53.16     44.82 o 
   5   2  34       12.45       -0.94     42.12 o 
   6   2  34        0.04       20.10     48.04 o 
   1   3  34        6.47       16.87     38.04 o 
   2   3  34        1.93        8.66     37.19 o 
   3   3  34        0.00       33.56     38.19 o 
   4   3  34        0.08      -26.28     38.87 o 
   5   3  34        5.74       40.20     51.74 o 
   0   4  34        0.17      -52.66     50.92 o 
   1   4  34       14.39       60.51     44.64 o 
   2   4  34       18.75       -1.66     40.31 o 
   3   4  34        8.64       62.68     57.56 o 
   4   4  34       14.98       50.45     79.97 o 
   1   1  35        6.90       43.98     41.92 o 
   2   1  35       37.11       43.56     42.54 o 
   3   1  35        2.14        0.84     38.13 o 
   4   1  35       32.52       85.87     47.37 o 
   5   1  35       51.71       82.98     64.29 o 
   6   1  35        0.13       20.56     61.48 o 
   0   2  35       62.59       52.48     52.93 o 
   1   2  35        0.00       36.17     39.19 o 
   2   2  35        0.31       -4.68     36.33 o 
   3   2  35       11.39       42.46     41.96 o 
   4   2  35       99.17      197.87     69.24 o 
   5   2  35       12.50       34.85     48.87 o 
   1   3  35       12.60       17.20     38.86 o 
   2   3  35       16.05       16.27     40.28 o 
   3   3  35       79.27      115.08     55.57 o 
   4   3  35       14.34       -2.06     77.18 o 
   0   4  35        6.60       41.68     67.41 o 
   1   4  35       51.47       88.74     57.11 o 
   2   4  35       61.77       41.96     87.97 o 
   0   0  36       38.40       34.77     79.90 o 
   1   0  36        1.45      -10.03     60.43 o 
   2   0  36       95.15      183.92     76.18 o 
   3   0  36       15.63       85.01     70.99 o 
   4   0  36        2.23      -11.16     73.08 o 
   5   0  36       22.26       17.39     93.21 o 
   1   1  36       23.37       54.56     45.71 o 
   2   1  36       36.80       49.93     44.81 o 
   3   1  36       31.41       20.72     42.49 o 
   4   1  36       14.45       -3.67     49.03 o 
   5   1  36      172.65      146.44     94.93 o 
   0   2  36        3.19      -18.70     53.60 o 
   1   2  36        3.17       42.15     43.44 o 
   2   2  36       10.67        0.47     40.56 o 
   3   2  36        0.68      -13.01     41.51 o 
   4   2  36       32.63       74.20     68.63 o 
   1   3  36       15.04       49.94     52.31 o 
   2   3  36       34.37      -60.03     59.13 o 
   3   3  36        0.72       -4.44    112.08 o 
   1   1  37        5.46       11.51     41.92 o 
   2   1  37        4.37       24.12     46.12 o 
   3   1  37       28.20       47.42     63.07 o 
   4   1  37        8.55      105.13     68.02 o 
   0   2  37        0.17        0.00     95.80 o 
   1   2  37        0.04       41.38     69.93 o 
   2   2  37       16.08        7.56     74.12 o 
   3   2  37        2.32       48.65     68.56 o 
   1   0  38        0.11       67.32    114.67 o 
   2   0  38       76.76      162.02    123.92 o 
   1   1  38       21.07       68.80     96.91 o 
   2   1  38        6.19      -25.52     81.38 o 
                                                 
